# Supplementary material for: Mechanism of endogenous hormones regulating gallic acid biosynthesis during the development of buds and leaves in tea plant (Camellia sinensis)
Source: Front Plant Sci. 2025 Mar 7;16:1553266. doi: 10.3389/fpls.2025.1553266 (PMC11927092; doi:10.3389/fpls.2025.1553266)
Supplement: Supplementary file 1 [file DataSheet1.xlsx]

## Sheet: Supplementary Table 1
Supplementary Table 1 RNA-Seq quality statistics
Sample	Raw Reads	Clean Reads	Q20/%	Q/30%	GC/%	Reads Mapped	Mapped ratio/%
Bud-1	49446344	48022536	97.32	92.44	45.55	45252086	0.9423
Bud-2	47484810	44844750	97.15	92.24	45.11	41984653	0.9362
Bud-3	50919772	48329596	97.01	91.98	45.18	45089539	0.933
L1-1	52652116	50019116	97.4	92.86	45.52	46849143	0.9366
L1-2	49154452	46396142	97.04	92.28	45.51	42891956	0.9245
L1-3	53702262	52159394	97.52	92.96	45.52	49157419	0.9424
L2-1	56542448	54662866	97.41	92.82	45.56	51046183	0.9338
L2-2	52062438	49825860	97.36	92.82	45.5	46257928	0.9284
L2-3	52160566	50275974	97.2	92.42	45.43	46425298	0.9234
L3-1	57138776	54714448	97.48	92.87	45.66	51602197	0.9431
L3-2	51983838	49846054	97.41	92.82	45.4	46776363	0.9384
L3-3	47447928	46182748	97.56	93.11	45.62	43757165	0.9475
L4-1	59972824	58012946	97.17	92.23	45.43	54276634	0.9356
L4-2	58128948	56850176	97.42	92.65	45.48	53537085	0.9417
L4-3	59317538	55866474	96.77	91.69	45.37	51418793	0.9204

## Sheet: Supplenmetary Table 2
Supplenmetary Table 2 Information of 395 transduction factors in turquoise module
ID	Bud-1_fpkm	Bud-2_fpkm	Bud-3_fpkm	L1-1_fpkm	L1-2_fpkm	L1-3_fpkm	L2-1_fpkm	L2-2_fpkm	L2-3_fpkm	L3-1_fpkm	L3-2_fpkm	L3-3_fpkm	L4-1_fpkm	L4-2_fpkm	L4-3_fpkm	Bud-1_count	Bud-2_count	Bud-3_count	L1-1_count	L1-2_count	L1-3_count	L2-1_count	L2-2_count	L2-3_count	L3-1_count	L3-2_count	L3-3_count	L4-1_count	L4-2_count	L4-3_count	chr	start	end	strand	gene_name	gene_description	KEGG	KEGG pathway	NR	Swissprot	Tremble	KOG	GO	Pfam	TF-Family	TF-Category	TF-Classification
HD.01002718	67.9155	41.7115	38.4239	37.6204	24.2173	53.6617	35.2706	26.2561	26.1895	22.1905	16.5574	26.1208	11.5403	15.3048	5.6703	1560	883	872	886	517	1330	883	596	582	567	383	582	313	407	143	GWHAZTZ00000001	40653647	40661960	-	HD.01002718	--	K09377 cysteine and glycine-rich protein | (RefSeq) LIM domain-containing protein WLIM2b (A)	--	hypothetical protein HYC85_000842 [Camellia sinensis]	WLI2B_ARATH RecName: Full=LIM domain-containing protein WLIM2b {ECO:0000305}; AltName: Full=Widely-expressed LIM protein 2B {ECO:0000305};	A0A7J7I3M8_CAMSI SubName: Full=Uncharacterized protein {ECO:0000313|EMBL:KAF5959633.1};	Regulatory protein MLP and related LIM proteins	GO:0005737,cytoplasm; GO:0005856,cytoskeleton; GO:0005886,plasma membrane; GO:0051015,actin filament binding; GO:0046872,metal ion binding; GO:0003729,mRNA binding; GO:0051017,actin filament bundle assembly; GO:0003674,molecular_function; GO:0003779,actin binding; GO:0005488,binding; GO:0005515,protein binding; GO:0008092,cytoskeletal protein binding; GO:0044877,protein-containing complex binding…	PF00412.25:LIM domain	LIM	TF	LIM
HD.01008522	4.8496	4.5348	5.1878	3.6147	4.2422	3.5079	3.0025	3.112	2.2414	1.9849	1.801	1.8291	1.2355	1.805	2.1187	123	106	130	94	100	96	83	78	55	56	46	45	37	53	59	GWHAZTZ00000001	142098650	142108612	-	HD.01008522	--	K13424 WRKY transcription factor 33 | (RefSeq) WRKY transcription factor WRKY24-like (A)	ko04016: MAPK signaling pathway - plant; ko04626: Plant-pathogen interaction	probable WRKY transcription factor 13 [Camellia sinensis]	WRK13_ARATH RecName: Full=Probable WRKY transcription factor 13; AltName: Full=WRKY DNA-binding protein 13;	A0A4S4DGN5_CAMSI RecName: Full=WRKY domain-containing protein {ECO:0000259|PROSITE:PS50811};	--	GO:0005634,nucleus; GO:0003700,DNA-binding transcription factor activity; GO:0000978,RNA polymerase II cis-regulatory region sequence-specific DNA binding; GO:1904369,positive regulation of sclerenchyma cell differentiation; GO:0045893,positive regulation of DNA-templated transcription; GO:1901141,regulation of lignin biosynthetic process; GO:1990170,stress response to cadmium ion; GO:0003674,mol…	PF03106.18:WRKY DNA -binding domain	WRKY	TF	WRKY
HD.01010937	22.0324	39.9849	49.8786	25.3869	44.7367	16.2627	20.6173	27.9177	29.5748	16.0816	23.2334	9.5476	12.8384	6.0628	28.2805	452	756	1011	534	853	360	461	566	587	367	480	190	311	144	637	GWHAZTZ00000001	184054742	184056365	+	HD.01010937	--	K09422 transcription factor MYB, plant | (RefSeq) myb-related protein 330-like (A)	--	Myb-related protein 330 [Camellia lanceoleosa]	MYB30_ANTMA RecName: Full=Myb-related protein 330;	A0A4S4D2F6_CAMSI SubName: Full=Uncharacterized protein {ECO:0000313|EMBL:THF96450.1};	Transcription factor, Myb superfamily	GO:0005634,nucleus; GO:0003677,DNA binding; GO:0003674,molecular_function; GO:0003676,nucleic acid binding; GO:0005488,binding; GO:0097159,organic cyclic compound binding; GO:1901363,heterocyclic compound binding; GO:0005575,cellular_component; GO:0005622,intracellular anatomical structure; GO:0043226,organelle; GO:0043227,membrane-bounded organelle; GO:0043229,intracellular organelle; GO:0043231…	PF00249.34:Myb-like DNA-binding domain	MYB	TF	MYB->MYB
HD.01013226	14.6716	13.9475	13.5486	4.3663	3.9584	4.6419	3.2535	3.5882	4.4899	1.5142	2.2888	3.747	1.0886	1.3783	1.4534	331	290	302	101	83	113	80	80	98	38	52	82	29	36	36	GWHAZTZ00000001	220140768	220141985	+	HD.01013226	--	K07025 putative hydrolase of the HAD superfamily | (RefSeq) uncharacterized protein LOC114292903 (A)	--	hypothetical protein TEA_001547 [Camellia sinensis var. sinensis]	LBD41_ARATH RecName: Full=LOB domain-containing protein 41; AltName: Full=ASYMMETRIC LEAVES 2-like protein 38; Short=AS2-like protein 38;	A0A4S4D256_CAMSI RecName: Full=LOB domain-containing protein {ECO:0000259|PROSITE:PS50891};	--	GO:0071456,cellular response to hypoxia; GO:0010468,regulation of gene expression; GO:0006355,regulation of DNA-templated transcription; GO:0001666,response to hypoxia; GO:0006950,response to stress; GO:0008150,biological_process; GO:0009628,response to abiotic stimulus; GO:0009987,cellular process; GO:0033554,cellular response to stress; GO:0036293,response to decreased oxygen levels; GO:0036294…	PF03195.17:Lateral organ boundaries (LOB) domain	LOB	TF	LOB
HD.01G0002020	28.5617	24.4287	24.7617	22.3767	19.8156	27.0846	18.1863	19.8206	18.673	13.7499	12.2048	13.435	8.4925	11.9981	8.7069	732	577	627	588	472	749	508	502	463	392	315	334	257	356	245	GWHAZTZ00000014	27384967	27389455	+	HD.01G0002020	--	K13425 WRKY transcription factor 22 | (RefSeq) WRKY transcription factor 22 (A)	ko04016: MAPK signaling pathway - plant; ko04626: Plant-pathogen interaction	hypothetical protein TEA_006076 [Camellia sinensis var. sinensis]	WRK15_ARATH RecName: Full=Probable WRKY transcription factor 15; AltName: Full=WRKY DNA-binding protein 15;	A0A4S4E5A4_CAMSI RecName: Full=WRKY domain-containing protein {ECO:0000259|PROSITE:PS50811};	--	GO:0005634,nucleus; GO:0005516,calmodulin binding; GO:0003700,DNA-binding transcription factor activity; GO:0000976,transcription cis-regulatory region binding; GO:0003674,molecular_function; GO:0005488,binding; GO:0005515,protein binding; GO:0140110,transcription regulator activity; GO:0001067,transcription regulatory region nucleic acid binding; GO:0003676,nucleic acid binding; GO:0003677,DNA b…	PF03106.18:WRKY DNA -binding domain	WRKY	TF	WRKY
HD.01G0006860	2.3689	2.9273	1.4652	2.2462	3.5399	3.1101	0.8452	1.2651	1.4963	0.8281	0.6534	0.6784	0.9474	0.9094	0.7791	36	41	22	35	50	51	14	19	22	14	10	10	17	16	13	GWHAZTZ00000001	29004825	29005567	+	HD.01G0006860	--	--	--	Zinc finger protein ZAT11 [Camellia lanceoleosa]	ZAT11_ARATH RecName: Full=Zinc finger protein ZAT11;	A0A7J7I5Q9_CAMSI SubName: Full=Uncharacterized protein {ECO:0000313|EMBL:KAF5959458.1};	FOG: Zn-finger	GO:0005634,nucleus; GO:0003700,DNA-binding transcription factor activity; GO:0046872,metal ion binding; GO:0000976,transcription cis-regulatory region binding; GO:0071289,cellular response to nickel ion; GO:2000280,regulation of root development; GO:0006355,regulation of DNA-templated transcription; GO:0010200,response to chitin; GO:0003674,molecular_function; GO:0140110,transcription regulator a…	PF13912.9:C2H2-type zinc finger	C2H2	TF	C2H2
HD.01G0010070	14.6513	14.0978	13.8299	8.3196	8.2432	9.5158	5.5437	4.0361	6.1637	3.1596	3.2156	3.1755	2.5753	2.4901	2.5538	371	329	346	216	194	260	153	101	151	89	82	78	77	73	71	GWHAZTZ00000001	50273103	50275181	+	HD.01G0010070	--	--	--	transcription factor bHLH51-like [Camellia sinensis]	BH051_ARATH RecName: Full=Transcription factor bHLH51; AltName: Full=Basic helix-loop-helix protein 51; Short=AtbHLH51; Short=bHLH 51; AltName: Full=Transcription factor EN 57; AltName: Full=bHLH transcription factor bHLH051;	A0A4S4E729_CAMSI SubName: Full=Uncharacterized protein {ECO:0000313|EMBL:THG11842.1};	--	GO:0005634,nucleus; GO:0003677,DNA binding; GO:0003700,DNA-binding transcription factor activity; GO:0046983,protein dimerization activity; GO:0006355,regulation of DNA-templated transcription; GO:0003674,molecular_function; GO:0003676,nucleic acid binding; GO:0005488,binding; GO:0097159,organic cyclic compound binding; GO:1901363,heterocyclic compound binding; GO:0140110,transcription regulator …	PF00010.29:Helix-loop-helix DNA-binding domain	bHLH	TF	bHLH
HD.01G0011080	10.7552	16.1981	13.8734	13.0377	16.9383	10.8794	10.0859	10.4026	8.9776	5.917	6.3675	4.6169	4.9134	3.2529	5.4696	317	440	404	394	464	346	324	303	256	194	189	132	171	111	177	GWHAZTZ00000001	57002406	57007117	-	HD.01G0011080	--	K20557 transcription factor VIP1 | (RefSeq) transcription factor VIP1-like (A)	ko04016: MAPK signaling pathway - plant	transcription factor RF2b-like [Camellia sinensis]	RF2B_ORYSJ RecName: Full=Transcription factor RF2b;	A0A4S4CVW8_CAMSI RecName: Full=BZIP domain-containing protein {ECO:0000259|PROSITE:PS50217};	--	GO:0005634,nucleus; GO:0003677,DNA binding; GO:0003700,DNA-binding transcription factor activity; GO:0003674,molecular_function; GO:0003676,nucleic acid binding; GO:0005488,binding; GO:0097159,organic cyclic compound binding; GO:1901363,heterocyclic compound binding; GO:0140110,transcription regulator activity; GO:0005575,cellular_component; GO:0005622,intracellular anatomical structure; GO:00432…	PF00170.24:bZIP transcription factor	bZIP	TF	bZIP
HD.01G0012310	13.4633	13.8087	10.792	6.7572	5.0753	6.5574	3.8771	4.8229	4.317	3.3129	4.5377	3.9511	4.2861	4.1593	2.5957	274	259	217	141	96	144	86	97	85	75	93	78	103	98	58	GWHAZTZ00000001	64209508	64210502	-	HD.01G0012310	--	K09286 EREBP-like factor | (RefSeq) ethylene-responsive transcription factor 2-like (A)	--	ethylene-responsive transcription factor 2-like [Camellia sinensis]	ERF2_NICSY RecName: Full=Ethylene-responsive transcription factor 2; Short=NsERF2; AltName: Full=Ethylene-responsive element-binding factor 2; Short=EREBP-2;	A0A4S4DHL7_CAMSI RecName: Full=AP2/ERF domain-containing protein {ECO:0000259|PROSITE:PS51032};	--	GO:0005634,nucleus; GO:0003677,DNA binding; GO:0003700,DNA-binding transcription factor activity; GO:0006952,defense response; GO:0009873,ethylene-activated signaling pathway; GO:0003674,molecular_function; GO:0003676,nucleic acid binding; GO:0005488,binding; GO:0097159,organic cyclic compound binding; GO:1901363,heterocyclic compound binding; GO:0140110,transcription regulator activity; GO:00069…	PF00847.23:AP2 domain	AP2/ERF-ERF	TF	AP2/ERF->AP2/ERF-ERF
HD.01G0015610	2.2548	2.9634	2.5071	0.8363	1.0934	1.3244	0.9033	0.6909	0.837	0.4282	0.41	0.442	0.269	0.2057	0.3182	142	172	156	54	64	90	62	43	51	30	26	27	20	15	22	GWHAZTZ00000001	96145102	96152062	+	HD.01G0015610	--	K09338 homeobox-leucine zipper protein | (RefSeq) homeobox-leucine zipper protein ANTHOCYANINLESS 2-like isoform X1 (A)	--	hypothetical protein HYC85_001174 [Camellia sinensis]	HDG1_ARATH RecName: Full=Homeobox-leucine zipper protein HDG1 {ECO:0000303|PubMed:16778018}; AltName: Full=HD-ZIP protein HDG1 {ECO:0000303|PubMed:16778018}; AltName: Full=Homeodomain GLABRA 2-like protein 1 {ECO:0000303|PubMed:10809443}; Short=AtHD-GL2-1 {ECO:0000303|PubMed:10809443}; AltName: Full=Homeodomain transcription factor HDG1 {ECO:0000303|PubMed:16778018}; AltName: Full=Protein HOMEODO…	A0A7J7I588_CAMSI SubName: Full=Uncharacterized protein {ECO:0000313|EMBL:KAF5959965.1};	--	GO:0005634,nucleus; GO:0003700,DNA-binding transcription factor activity; GO:0000981,DNA-binding transcription factor activity, RNA polymerase II-specific; GO:0008289,lipid binding; GO:0000976,transcription cis-regulatory region binding; GO:0048497,maintenance of floral organ identity; GO:0003674,molecular_function; GO:0140110,transcription regulator activity; GO:0005488,binding; GO:0001067,trans…	PF01852.22:START domain	HB-HD-ZIP	TF	HB->HB-HD-ZIP
HD.01G0017020	2.123	1.4689	2.3979	0.8702	0.4635	0.1711	0.367	0.4047	0.3498	0.1383	0.4888	0.2538	0.2606	0.0797	0.056	69	44	77	29	14	6	13	13	11	5	16	8	10	3	2	GWHAZTZ00000001	111908677	111910265	+	HD.01G0017020	--	K13434 pathogenesis-related genes transcriptional activator PTI6 | (RefSeq) pathogenesis-related genes transcriptional activator PTI6-like (A)	ko04626: Plant-pathogen interaction	ethylene-responsive transcription factor CRF1-like [Camellia sinensis]	CRF4_ARATH RecName: Full=Ethylene-responsive transcription factor CRF4; AltName: Full=Protein CYTOKININ RESPONSE FACTOR 4;	A0A4V3WK86_CAMSI RecName: Full=AP2/ERF domain-containing protein {ECO:0000259|PROSITE:PS51032};	--	GO:0005737,cytoplasm; GO:0005634,nucleus; GO:0003677,DNA binding; GO:0003700,DNA-binding transcription factor activity; GO:0009736,cytokinin-activated signaling pathway; GO:0009873,ethylene-activated signaling pathway; GO:0048366,leaf development; GO:0003674,molecular_function; GO:0003676,nucleic acid binding; GO:0005488,binding; GO:0097159,organic cyclic compound binding; GO:1901363,heterocyclic…	PF00847.23:AP2 domain	AP2/ERF-ERF	TF	AP2/ERF->AP2/ERF-ERF
HD.01G0017150	6.2789	6.2838	7.0647	2.6458	2.9188	2.1468	0.1678	0.3084	0.252	0.0274	0	0	0	0	0	206	190	229	89	89	76	6	10	8	1	0	0	0	0	0	GWHAZTZ00000001	113770254	113776680	+	HD.01G0017150	--	K20558 transcription factor SPEECHLESS | (RefSeq) transcription factor SPEECHLESS-like (A)	ko04016: MAPK signaling pathway - plant	transcription factor SPEECHLESS-like [Camellia sinensis]	SPCH_ARATH RecName: Full=Transcription factor SPEECHLESS {ECO:0000303|PubMed:17183265}; AltName: Full=Basic helix-loop-helix protein 98 {ECO:0000303|PubMed:12679534, ECO:0000303|PubMed:14600211}; Short=AtbHLH98 {ECO:0000303|PubMed:12679534, ECO:0000303|PubMed:14600211}; Short=bHLH 98 {ECO:0000303|PubMed:12679534, ECO:0000303|PubMed:14600211}; AltName: Full=Transcription factor EN 19 {ECO:0000303|…	A0A4S4ERL2_CAMSI RecName: Full=BHLH domain-containing protein {ECO:0000259|PROSITE:PS50888};	--	GO:0005634,nucleus; GO:0003677,DNA binding; GO:0001216,DNA-binding transcription activator activity; GO:0003700,DNA-binding transcription factor activity; GO:0046983,protein dimerization activity; GO:0010052,guard cell differentiation; GO:0045893,positive regulation of DNA-templated transcription; GO:0047484,regulation of response to osmotic stress; GO:2000038,regulation of stomatal complex devel…	PF00010.29:Helix-loop-helix DNA-binding domain	bHLH	TF	bHLH
HD.01G0018870	4.3339	5.1252	5.668	3.1821	4.2963	3.836	3.3509	3.0551	3.6743	2.6703	2.9496	1.506	2.227	1.4301	3.5038	89	97	115	67	82	85	75	62	73	61	61	30	54	34	79	GWHAZTZ00000001	126605702	126607245	+	HD.01G0018870	--	--	--	dof zinc finger protein 1-like isoform X2 [Camellia sinensis]	DOF37_ARATH RecName: Full=Dof zinc finger protein DOF3.7; Short=AtDOF3.7; AltName: Full=Dof affecting germination 1; AltName: Full=RolB domain B factor a; AltName: Full=Transcription factor BBFa; Short=AtBBFa;	A0A4S4DZN3_CAMSI RecName: Full=Dof-type domain-containing protein {ECO:0000259|PROSITE:PS50884};	--	GO:0005634,nucleus; GO:0003677,DNA binding; GO:0003700,DNA-binding transcription factor activity; GO:0046872,metal ion binding; GO:0003674,molecular_function; GO:0003676,nucleic acid binding; GO:0005488,binding; GO:0097159,organic cyclic compound binding; GO:1901363,heterocyclic compound binding; GO:0140110,transcription regulator activity; GO:0043167,ion binding; GO:0043169,cation binding; GO:00…	PF02701.18:Dof domain, zinc finger	C2C2-Dof	TF	C2C2->C2C2-Dof
HD.01G0023060	36.0523	43.8511	53.2219	23.0871	26.7938	14.4079	4.0017	3.31	4.399	0.5375	1.5717	0.5439	0.2681	0.1215	0.865	1025	1149	1495	673	708	442	124	93	121	17	45	15	9	4	27	GWHAZTZ00000001	159917712	159919101	-	HD.01G0023060	--	--	--	hypothetical protein HYC85_017406 [Camellia sinensis]	ZHD1_ORYSI RecName: Full=Zinc-finger homeodomain protein 1;	A0A7J7GRA3_CAMSI RecName: Full=ZF-HD dimerization-type domain-containing protein {ECO:0000259|PROSITE:PS51523};	--	GO:0005634,nucleus; GO:0003677,DNA binding; GO:0046872,metal ion binding; GO:0003674,molecular_function; GO:0003676,nucleic acid binding; GO:0005488,binding; GO:0097159,organic cyclic compound binding; GO:1901363,heterocyclic compound binding; GO:0043167,ion binding; GO:0043169,cation binding; GO:0005575,cellular_component; GO:0005622,intracellular anatomical structure; GO:0043226,organelle; GO:0…	PF04770.15:ZF-HD protein dimerisation region	zf-HD	TF	zf-HD
HD.01G0025700	130.047	126.876	140.252	35.1299	39.3584	33.446	33.7555	36.7317	35.5261	27.3982	28.1398	25.273	20.7916	18.2367	23.7022	3708	3334	3951	1027	1043	1029	1049	1035	980	869	808	699	700	602	742	GWHAZTZ00000001	179164517	179166345	-	HD.01G0025700	--	K14016 ubiquitin fusion degradation protein 1 | (RefSeq) LOW QUALITY PROTEIN: ubiquitin fusion degradation protein 1 homolog (A)	ko04141: Protein processing in endoplasmic reticulum	NAC domain-containing protein 2-like isoform X2 [Camellia sinensis]	NAC2_ARATH RecName: Full=NAC domain-containing protein 2; Short=ANAC002;	A0A7J7I7K4_CAMSI RecName: Full=NAC domain-containing protein {ECO:0000259|PROSITE:PS51005};	--	GO:0005634,nucleus; GO:0003700,DNA-binding transcription factor activity; GO:0019900,kinase binding; GO:0000976,transcription cis-regulatory region binding; GO:0071456,cellular response to hypoxia; GO:0009788,negative regulation of abscisic acid-activated signaling pathway; GO:0009611,response to wounding; GO:0003674,molecular_function; GO:0140110,transcription regulator activity; GO:0005488,bind…	PF02365.18:No apical meristem (NAM) protein	NAC	TF	NAC
HD.01G0027130	12.8285	12.3068	12.2974	9.7384	9.5264	8.5049	6.1668	5.1336	6.1122	4.2121	4.2997	5.0968	3.0103	3.2656	3.002	397	351	376	309	274	284	208	157	183	145	134	153	110	117	102	GWHAZTZ00000001	185559327	185607417	-	HD.01G0027130	--	K09522 DnaJ homolog subfamily C member 2 | (RefSeq) dnaJ homolog subfamily C member 2 (A)	--	transcription factor SRM1-like isoform X2 [Camellia sinensis]	SRM1_ARATH RecName: Full=Transcription factor SRM1 {ECO:0000305}; AltName: Full=Myb-related protein SRM1 {ECO:0000305}; AltName: Full=Protein SALT-RELATED MYB 1 {ECO:0000303|PubMed:26243618};	A0A4S4D4C7_CAMSI SubName: Full=Uncharacterized protein {ECO:0000313|EMBL:THF97172.1};	Zuotin and related molecular chaperones (DnaJ superfamily), contains DNA-binding domains	GO:0005634,nucleus; GO:0003700,DNA-binding transcription factor activity; GO:0000976,transcription cis-regulatory region binding; GO:0009738,abscisic acid-activated signaling pathway; GO:1901001,negative regulation of response to salt stress; GO:0010116,positive regulation of abscisic acid biosynthetic process; GO:1905615,positive regulation of developmental vegetative growth; GO:0045893,positive…	PF00249.34:Myb-like DNA-binding domain	MYB	TF	MYB->MYB
HD.01G0027360	42.5392	48.8825	51.8508	28.9734	32.786	29.0694	21.4022	21.6615	22.947	15.9219	19.0351	14.8957	14.6452	13.0914	16.2105	2947	3121	3549	2058	2111	2173	1616	1483	1538	1227	1328	1001	1198	1050	1233	GWHAZTZ00000001	186490456	186517624	+	HD.01G0027360	--	K14486 auxin response factor | (RefSeq) auxin response factor 5 (A)	ko04075: Plant hormone signal transduction	Auxin response factor 8 [Camellia lanceoleosa]	ARFH_ARATH RecName: Full=Auxin response factor 8; AltName: Full=Protein FRUIT WITHOUT FERTILIZATION;	A0A7J7I731_CAMSI RecName: Full=Auxin response factor {ECO:0000256|RuleBase:RU004561};	--	GO:0005634,nucleus; GO:0003700,DNA-binding transcription factor activity; GO:0000976,transcription cis-regulatory region binding; GO:0009734,auxin-activated signaling pathway; GO:0009908,flower development; GO:0010154,fruit development; GO:0009733,response to auxin; GO:0003674,molecular_function; GO:0140110,transcription regulator activity; GO:0001067,transcription regulatory region nucleic acid …	PF06507.16:Auxin response factor	B3-ARF	TF	B3->B3-ARF
HD.01G0028640	16.4081	10.351	9.9933	12.514	9.597	10.4323	9.7592	9.6532	9.6631	8.7901	7.5783	10.3753	5.8977	7.4159	4.996	344	200	207	269	187	236	223	200	196	205	160	211	146	180	115	GWHAZTZ00000001	192738445	192739469	-	HD.01G0028640	--	K09250 cellular nucleic acid-binding protein | (RefSeq) glycine-rich protein 2-like (A)	--	cold shock domain protein 4 [Camellia sinensis]	CSP3_ARATH RecName: Full=Cold shock domain-containing protein 3; Short=AtCSP3;	A0A4S4D5H5_CAMSI SubName: Full=Uncharacterized protein {ECO:0000313|EMBL:THF97093.1};	Predicted RNA-binding protein containing PIN domain and invovled in translation or RNA processing	GO:0005737,cytoplasm; GO:0005739,mitochondrion; GO:0005634,nucleus; GO:0003677,DNA binding; GO:0003729,mRNA binding; GO:0008270,zinc ion binding; GO:0009631,cold acclimation; GO:0032508,DNA duplex unwinding; GO:0009409,response to cold; GO:0009826,unidimensional cell growth; GO:0003674,molecular_function; GO:0003676,nucleic acid binding; GO:0005488,binding; GO:0097159,organic cyclic compound bind…	PF00098.26:Zinc knuckle	CSD	TF	CSD
HD.01G0028950	105.637	113.475	120.101	74.443	77.605	73.1734	69.8087	72.9245	74.2082	59.3251	68.0515	49.0931	56.1961	48.1538	62.2532	3496	3461	3927	2526	2387	2613	2518	2385	2376	2184	2268	1576	2196	1845	2262	GWHAZTZ00000001	194044015	194050152	-	HD.01G0028950	--	--	--	protein BASIC PENTACYSTEINE6-like [Camellia sinensis]	BBRD_ORYSJ RecName: Full=Barley B recombinant-like protein D; Short=BBR-like protein D; AltName: Full=GAGA-binding transcriptional activator BBR-D;	A0A4S4E922_CAMSI RecName: Full=GAGA-binding transcriptional activator {ECO:0000256|RuleBase:RU367160};	--	GO:0005634,nucleus; GO:0003700,DNA-binding transcription factor activity; GO:0043565,sequence-specific DNA binding; GO:0009723,response to ethylene; GO:0003674,molecular_function; GO:0140110,transcription regulator activity; GO:0003676,nucleic acid binding; GO:0003677,DNA binding; GO:0005488,binding; GO:0097159,organic cyclic compound binding; GO:1901363,heterocyclic compound binding; GO:0008150,…	PF06217.15:GAGA binding protein-like family	BBR-BPC	TF	BBR-BPC
HD.01G0029190	33.6251	31.8218	33.3721	33.4657	33.7003	34.7949	19.9996	18.9958	20.3273	11.034	9.3887	9.0737	7.0464	5.4643	5.3861	978	853	959	998	911	1092	634	546	572	357	275	256	242	184	172	GWHAZTZ00000001	194957547	194959169	-	HD.01G0029190	--	--	--	GATA transcription factor 5-like [Camellia sinensis]	GATA5_ARATH RecName: Full=GATA transcription factor 5;	A0A4S4EDK4_CAMSI RecName: Full=GATA-type domain-containing protein {ECO:0000259|PROSITE:PS50114};	GATA-4/5/6 transcription factors	GO:0005634,nucleus; GO:0003700,DNA-binding transcription factor activity; GO:0000976,transcription cis-regulatory region binding; GO:0008270,zinc ion binding; GO:0030154,cell differentiation; GO:0045893,positive regulation of DNA-templated transcription; GO:0003674,molecular_function; GO:0140110,transcription regulator activity; GO:0001067,transcription regulatory region nucleic acid binding; GO:…	PF00320.30:GATA zinc finger	C2C2-GATA	TF	C2C2->C2C2-GATA
HD.01G0030200	2.7063	3.2734	3.9066	2.6827	2.9118	2.6314	2.768	2.514	2.1553	1.3161	2.8635	1.4636	1.3526	0.4215	1.6567	61	68	87	62	61	64	68	56	47	33	65	32	36	11	41	GWHAZTZ00000001	198054755	198056331	-	HD.01G0030200	--	--	--	GATA transcription factor 19 [Camellia sinensis]	GAT18_ARATH RecName: Full=GATA transcription factor 18 {ECO:0000303|PubMed:15084732}; AltName: Full=Protein HANABA TARANU {ECO:0000303|PubMed:15367721};	A0A7J7I970_CAMSI RecName: Full=GATA-type domain-containing protein {ECO:0000259|PROSITE:PS50114};	GATA-4/5/6 transcription factors	GO:0005634,nucleus; GO:0001228,DNA-binding transcription activator activity, RNA polymerase II-specific; GO:0003700,DNA-binding transcription factor activity; GO:0042803,protein homodimerization activity; GO:0043565,sequence-specific DNA binding; GO:0008270,zinc ion binding; GO:0048825,cotyledon development; GO:0009793,embryo development ending in seed dormancy; GO:0009908,flower development; GO:…	PF00320.30:GATA zinc finger	C2C2-GATA	TF	C2C2->C2C2-GATA
HD.01G0030230	25.5972	32.2256	41.976	21.7317	26.0297	14.6345	6.1356	6.511	7.2897	2.248	3.1249	1.4773	0.9518	0.5825	1.7658	911	1057	1476	793	861	562	238	229	251	89	112	51	40	24	69	GWHAZTZ00000001	197755443	197757182	-	HD.01G0030230	--	--	--	hypothetical protein HYC85_002268 [Camellia sinensis]	ZHD6_ARATH RecName: Full=Zinc-finger homeodomain protein 6; Short=AtZHD6; AltName: Full=Homeobox protein 24; Short=AtHB-24;	A0A7J7I814_CAMSI SubName: Full=Uncharacterized protein {ECO:0000313|EMBL:KAF5961059.1};	--	GO:0005634,nucleus; GO:0003677,DNA binding; GO:0003700,DNA-binding transcription factor activity; GO:0046872,metal ion binding; GO:0042803,protein homodimerization activity; GO:0000976,transcription cis-regulatory region binding; GO:0006355,regulation of DNA-templated transcription; GO:0003674,molecular_function; GO:0003676,nucleic acid binding; GO:0005488,binding; GO:0097159,organic cyclic compo…	PF04770.15:ZF-HD protein dimerisation region	zf-HD	TF	zf-HD
HD.01G0030800	21.3641	21.527	19.6458	13.8842	14.4389	14.1481	8.8848	6.7354	7.3016	3.7639	4.5414	4.1393	2.9822	2.9303	2.6988	995	924	904	663	625	711	451	310	329	195	213	187	164	158	138	GWHAZTZ00000001	204595908	204599805	-	HD.01G0030800	--	K09285 AP2-like factor, ANT lineage | (RefSeq) AP2-like ethylene-responsive transcription factor ANT (A)	--	AP2-like ethylene-responsive transcription factor ANT [Camellia sinensis]	ANT_ARATH RecName: Full=AP2-like ethylene-responsive transcription factor ANT {ECO:0000303|PubMed:8742706, ECO:0000303|PubMed:8742707}; AltName: Full=Complementing a protein kinase C mutant protein 1; AltName: Full=Protein AINTEGUMENTA {ECO:0000303|PubMed:8742706, ECO:0000303|PubMed:8742707}; AltName: Full=Protein DRAGON; AltName: Full=Protein OVULE MUTANT {ECO:0000303|PubMed:12271029};	A0A411EWL9_CAMSI SubName: Full=AINTEGUMEN-LIKE protein {ECO:0000313|EMBL:QBA82437.1};	--	GO:0005634,nucleus; GO:0003677,DNA binding; GO:0003700,DNA-binding transcription factor activity; GO:0000976,transcription cis-regulatory region binding; GO:0030154,cell differentiation; GO:0051301,cell division; GO:0009908,flower development; GO:0019760,glucosinolate metabolic process; GO:0010492,maintenance of shoot apical meristem identity; GO:0010601,positive regulation of auxin biosynthetic …	PF00847.23:AP2 domain	AP2/ERF-AP2	TF	AP2/ERF->AP2/ERF-AP2
HD.01G0030830	24.5617	27.9909	30.5206	9.5231	10.606	7.2781	2.1809	1.8393	1.9029	0.817	0.5322	0.5285	0.1579	0.1812	0.191	1054	1107	1294	419	423	337	102	78	79	39	23	22	8	9	9	GWHAZTZ00000001	204741980	204745851	+	HD.01G0030830	--	K15601 [histone H3]-dimethyl-L-lysine9 demethylase [EC:1.14.11.65] | (RefSeq) lysine-specific demethylase JMJ25-like (A)	--	growth-regulating factor 1-like [Camellia sinensis]	GRF1_ARATH RecName: Full=Growth-regulating factor 1; Short=AtGRF1; AltName: Full=Transcription activator GRF1;	A0A4S4EI38_CAMSI RecName: Full=Growth-regulating factor {ECO:0000256|RuleBase:RU367127};	--	GO:0005634,nucleus; GO:0005524,ATP binding; GO:0000976,transcription cis-regulatory region binding; GO:0019760,glucosinolate metabolic process; GO:0061062,regulation of nematode larval development; GO:0006355,regulation of DNA-templated transcription; GO:0009409,response to cold; GO:0009739,response to gibberellin; GO:0009624,response to nematode; GO:0048364,root development; GO:0006351,DNA-templ…	PF08879.13:WRC	GRF	TF	GRF
HD.01G0030850	1.0827	0.9893	1.2111	0.389	0.6131	0.1584	0.2614	0.6919	0.5301	0.1537	0	0.1175	0.0483	0.0492	0.1557	19	16	21	7	10	3	5	12	9	3	0	2	1	1	3	GWHAZTZ00000001	204802374	204803231	-	HD.01G0030850	--	--	--	hypothetical protein HYC85_002349 [Camellia sinensis]	BZIP4_ARATH RecName: Full=Basic leucine zipper 4 {ECO:0000303|PubMed:11906833}; Short=AtbZIP4 {ECO:0000303|PubMed:11906833};	A0A7J7I7Z0_CAMSI RecName: Full=BZIP domain-containing protein {ECO:0000259|PROSITE:PS50217};	--	GO:0005634,nucleus; GO:0003700,DNA-binding transcription factor activity; GO:0000976,transcription cis-regulatory region binding; GO:0045893,positive regulation of DNA-templated transcription; GO:0003674,molecular_function; GO:0140110,transcription regulator activity; GO:0001067,transcription regulatory region nucleic acid binding; GO:0003676,nucleic acid binding; GO:0003677,DNA binding; GO:00036…	PF00170.24:bZIP transcription factor	bZIP	TF	bZIP
HD.01G0031410	79.7042	60.7031	59.0535	42.9057	33.6811	48.2154	31.6877	30.8335	29.2672	20.8303	18.242	25.0997	13.1932	13.625	7.8529	1627	1142	1191	898	639	1062	705	622	578	473	375	497	318	322	176	GWHAZTZ00000001	208828577	208829760	+	HD.01G0031410	--	K07025 putative hydrolase of the HAD superfamily | (RefSeq) uncharacterized protein LOC114292903 (A)	--	LOB domain-containing protein 38-like [Camellia sinensis]	LBD38_ARATH RecName: Full=LOB domain-containing protein 38; AltName: Full=ASYMMETRIC LEAVES 2-like protein 40; Short=AS2-like protein 40;	A0A7J7I9K4_CAMSI RecName: Full=LOB domain-containing protein {ECO:0000259|PROSITE:PS50891};	--	GO:0010468,regulation of gene expression; GO:0008150,biological_process; GO:0008152,metabolic process; GO:0010467,gene expression; GO:0019222,regulation of metabolic process; GO:0043170,macromolecule metabolic process; GO:0050789,regulation of biological process; GO:0060255,regulation of macromolecule metabolic process; GO:0065007,biological regulation; GO:0071704,organic substance metabolic proc…	PF03195.17:Lateral organ boundaries (LOB) domain	LOB	TF	LOB
HD.01G0031970	206.767	164.122	165.028	145.472	121.456	156.124	102.083	106.202	102.102	98.9043	83.6754	105.779	86.5183	94.6136	65.9778	5997	4387	4729	4326	3274	4886	3227	3044	2865	3191	2444	2976	2963	3177	2101	GWHAZTZ00000001	211673033	211674450	-	HD.01G0031970	--	K09422 transcription factor MYB, plant | (RefSeq) transcription factor MYB44-like (A)	--	transcription factor MYB44-like [Camellia sinensis]	MYB44_ARATH RecName: Full=Transcription factor MYB44 {ECO:0000303|PubMed:11597504}; AltName: Full=Myb-related protein 44 {ECO:0000303|PubMed:11597504}; Short=AtMYB44 {ECO:0000303|PubMed:11597504}; AltName: Full=Myb-related protein R1 {ECO:0000303|PubMed:9678577}; Short=AtMYBR1 {ECO:0000303|PubMed:9678577};	A0A7J7IAD9_CAMSI SubName: Full=Uncharacterized protein {ECO:0000313|EMBL:KAF5961364.1};	Transcription factor, Myb superfamily	GO:0005634,nucleus; GO:0003700,DNA-binding transcription factor activity; GO:0000981,DNA-binding transcription factor activity, RNA polymerase II-specific; GO:0042802,identical protein binding; GO:0000978,RNA polymerase II cis-regulatory region sequence-specific DNA binding; GO:0043565,sequence-specific DNA binding; GO:0000976,transcription cis-regulatory region binding; GO:0009738,abscisic acid-…	PF00249.34:Myb-like DNA-binding domain	MYB	TF	MYB->MYB
HD.01G0032340	16.2498	21.7338	19.9021	8.2545	12.3541	8.2619	5.9534	5.8522	5.832	2.4093	3.6978	2.6757	1.5052	0.9747	2.0299	576	710	697	300	407	316	230	205	200	95	132	92	63	40	79	GWHAZTZ00000001	213290393	213295861	+	HD.01G0032340	--	K12126 phytochrome-interacting factor 3 | (RefSeq) transcription factor PIF3-like (A)	ko04075: Plant hormone signal transduction; ko04712: Circadian rhythm - plant	transcription factor SPATULA-like isoform X1 [Camellia sinensis]	SPT_ARATH RecName: Full=Transcription factor SPATULA; AltName: Full=Basic helix-loop-helix protein 24; Short=AtbHLH24; Short=bHLH 24; AltName: Full=Transcription factor EN 99; AltName: Full=bHLH transcription factor bHLH024;	A0A7J7IA13_CAMSI RecName: Full=BHLH domain-containing protein {ECO:0000259|PROSITE:PS50888};	--	GO:0005634,nucleus; GO:0003700,DNA-binding transcription factor activity; GO:0042802,identical protein binding; GO:0046983,protein dimerization activity; GO:0000976,transcription cis-regulatory region binding; GO:0048440,carpel development; GO:0007623,circadian rhythm; GO:0010154,fruit development; GO:0010187,negative regulation of seed germination; GO:0009409,response to cold; GO:0010114,respons…	PF00010.29:Helix-loop-helix DNA-binding domain	bHLH	TF	bHLH
HD.01G0032730	4.1056	3.5557	3.5836	2.9022	1.8237	2.7228	3.1103	2.5155	1.9855	2.5734	2.0945	2.4851	2.0415	1.6267	1.2693	109	87	94	79	45	78	90	66	51	76	56	64	64	50	37	GWHAZTZ00000001	214788538	214791748	+	HD.01G0032730	--	--	--	putative B3 domain-containing protein At5g66980 [Camellia sinensis]	Y5698_ARATH RecName: Full=Putative B3 domain-containing protein At5g66980;	A0A7J7I8C6_CAMSI SubName: Full=Uncharacterized protein {ECO:0000313|EMBL:KAF5961260.1};	--	GO:0005634,nucleus; GO:0003677,DNA binding; GO:0006355,regulation of DNA-templated transcription; GO:0003674,molecular_function; GO:0003676,nucleic acid binding; GO:0005488,binding; GO:0097159,organic cyclic compound binding; GO:1901363,heterocyclic compound binding; GO:0006139,nucleobase-containing compound metabolic process; GO:0006351,DNA-templated transcription; GO:0006725,cellular aromatic c…	PF02362.24:B3 DNA binding domain	B3	TF	B3->B3
HD.01G0034590	1.5894	0.6209	1.6731	1.2401	1.6417	0.9427	0.7583	0.5147	0.46	0.3429	0.2525	0.0655	0.4846	0.1647	0.4632	25	9	26	20	24	16	13	8	7	6	4	1	9	3	8	GWHAZTZ00000001	222482385	222483153	-	HD.01G0034590	--	K09060 plant G-box-binding factor | (RefSeq) bZIP transcription factor 16-like (A)	--	basic leucine zipper 43-like [Camellia sinensis]	BZP43_ARATH RecName: Full=Basic leucine zipper 43 {ECO:0000303|PubMed:11906833}; Short=AtbZIP43 {ECO:0000303|PubMed:11906833}; Short=bZIP protein 43 {ECO:0000303|PubMed:11906833};	A0A7J7IA09_CAMSI RecName: Full=BZIP domain-containing protein {ECO:0000259|PROSITE:PS50217};	--	GO:0005634,nucleus; GO:0003677,DNA binding; GO:0003700,DNA-binding transcription factor activity; GO:0003674,molecular_function; GO:0003676,nucleic acid binding; GO:0005488,binding; GO:0097159,organic cyclic compound binding; GO:1901363,heterocyclic compound binding; GO:0140110,transcription regulator activity; GO:0005575,cellular_component; GO:0005622,intracellular anatomical structure; GO:00432…	PF00170.24:bZIP transcription factor	bZIP	TF	bZIP
HD.01G0036060	10.6505	10.9724	11.0092	9.3378	7.2536	8.2429	5.6916	5.6753	5.7971	4.0997	3.7691	2.8325	2.8307	2.936	2.8895	376	357	384	338	238	314	219	198	198	161	134	97	118	120	112	GWHAZTZ00000001	223955070	223957263	-	HD.01G0036060	--	--	--	transcription factor TCP13-like [Camellia sinensis]	TCP13_ARATH RecName: Full=Transcription factor TCP13; AltName: Full=Plastid transcription factor 1; AltName: Full=TFPD;	A0A4S4CXL1_CAMSI RecName: Full=TCP domain-containing protein {ECO:0000259|PROSITE:PS51369};	--	GO:0009507,chloroplast; GO:0005634,nucleus; GO:0003700,DNA-binding transcription factor activity; GO:0043565,sequence-specific DNA binding; GO:0048366,leaf development; GO:0010150,leaf senescence; GO:0031347,regulation of defense response; GO:2000032,regulation of secondary shoot formation; GO:0006355,regulation of DNA-templated transcription; GO:0003674,molecular_function; GO:0140110,transcripti…	PF03634.16:TCP family transcription factor	TCP	TF	TCP
HD.01G0036650	15.7785	18.9203	19.9992	9.4639	8.9904	7.3595	7.9518	9.0637	10.0297	6.3372	8.2355	6.22	8.9377	5.1399	8.7435	761	841	953	468	403	383	418	432	468	340	400	291	509	287	463	GWHAZTZ00000001	225707540	225712508	+	HD.01G0036650	--	K13424 WRKY transcription factor 33 | (RefSeq) WRKY transcription factor WRKY24-like (A)	ko04016: MAPK signaling pathway - plant; ko04626: Plant-pathogen interaction	putative WRKY transcription factor 4 [Camellia lanceoleosa]	WRKY4_ARATH RecName: Full=Probable WRKY transcription factor 4; AltName: Full=WRKY DNA-binding protein 4;	A0A4S4DE47_CAMSI SubName: Full=Uncharacterized protein {ECO:0000313|EMBL:THG00494.1};	--	GO:0005634,nucleus; GO:0003677,DNA binding; GO:0003700,DNA-binding transcription factor activity; GO:0046872,metal ion binding; GO:0043565,sequence-specific DNA binding; GO:0000976,transcription cis-regulatory region binding; GO:0006952,defense response; GO:1900425,negative regulation of defense response to bacterium; GO:1900150,regulation of defense response to fungus; GO:0009723,response to eth…	PF03106.18:WRKY DNA -binding domain	WRKY	TF	WRKY
HD.01G0036760	68.0574	58.597	63.3742	66.8922	61.2999	68.6679	58.2054	54.8804	51.216	39.7987	40.0965	37.9541	26.3461	23.3087	23.677	2063	1637	1898	2079	1727	2246	1923	1644	1502	1342	1224	1116	943	818	788	GWHAZTZ00000001	225948244	225950810	-	HD.01G0036760	--	K09422 transcription factor MYB, plant | (RefSeq) transcription factor MYB106-like (A)	--	Transcription factor MYB16 [Camellia lanceoleosa]	MY106_ARATH RecName: Full=Transcription factor MYB106 {ECO:0000305}; AltName: Full=Myb-related protein 106 {ECO:0000303|PubMed:11597504}; Short=AtMYB106 {ECO:0000303|PubMed:11597504}; AltName: Full=Transcription factor NOEK {ECO:0000303|PubMed:18805951};	A0A7J7IB75_CAMSI SubName: Full=Uncharacterized protein {ECO:0000313|EMBL:KAF5961806.1};	Transcription factor, Myb superfamily	GO:0005634,nucleus; GO:0003677,DNA binding; GO:0000902,cell morphogenesis; GO:0035017,cuticle pattern formation; GO:1901957,regulation of cutin biosynthetic process; GO:0010091,trichome branching; GO:0003674,molecular_function; GO:0003676,nucleic acid binding; GO:0005488,binding; GO:0097159,organic cyclic compound binding; GO:1901363,heterocyclic compound binding; GO:0008150,biological_process; G…	PF00249.34:Myb-like DNA-binding domain	MYB	TF	MYB->MYB
HD.01G0037950	9.7715	12.8874	10.5894	6.9311	6.1595	6.769	3.5318	3.6955	3.0946	1.538	2.3196	1.5941	0.613	0.9094	0.4795	297	361	318	216	174	222	117	111	91	52	71	47	22	32	16	GWHAZTZ00000001	231503495	231507771	-	HD.01G0037950	--	K09391 transcription factor E2F7/8 | (RefSeq) E2F transcription factor-like E2FF isoform X1 (A)	--	E2F transcription factor-like E2FF isoform X1 [Camellia sinensis]	E2FE_ARATH RecName: Full=E2F transcription factor-like E2FE; AltName: Full=DP-E2F-like protein 1; AltName: Full=E2F-like repressor E2L3;	A0A7J7IB06_CAMSI SubName: Full=Uncharacterized protein {ECO:0000313|EMBL:KAF5961751.1};	Transcription factor E2F/dimerization partner (TDP)-like proteins	GO:0005634,nucleus; GO:0090575,RNA polymerase II transcription regulator complex; GO:0003677,DNA binding; GO:0003700,DNA-binding transcription factor activity; GO:0000981,DNA-binding transcription factor activity, RNA polymerase II-specific; GO:0000978,RNA polymerase II cis-regulatory region sequence-specific DNA binding; GO:0042023,DNA endoreduplication; GO:0032876,negative regulation of DNA end…	PF02319.23:E2F/DP family winged-helix DNA-binding domain	E2F-DP	TF	E2F-DP
HD.01G0038790	1.8467	1.9536	2.1027	2.2513	2.285	1.8826	1.4402	1.7752	1.193	1.3696	1.742	1.761	0.391	0.8374	1.3456	40	39	45	50	46	44	34	38	25	33	38	37	10	21	32	GWHAZTZ00000001	235308565	235311321	-	HD.01G0038790	--	K14486 auxin response factor | (RefSeq) auxin response factor 19-like (A)	ko04075: Plant hormone signal transduction	hypothetical protein TEA_011124 [Camellia sinensis var. sinensis]	LOB_ARATH RecName: Full=Protein LATERAL ORGAN BOUNDARIES; AltName: Full=ASYMMETRIC LEAVES 2-like protein 4; Short=AS2-like protein 4;	A0A4V6RYJ9_CAMSI RecName: Full=LOB domain-containing protein {ECO:0000259|PROSITE:PS50891};	--	GO:0000976,transcription cis-regulatory region binding; GO:0010199,organ boundary specification between lateral organs and the meristem; GO:0001067,transcription regulatory region nucleic acid binding; GO:0003674,molecular_function; GO:0003676,nucleic acid binding; GO:0003677,DNA binding; GO:0003690,double-stranded DNA binding; GO:0005488,binding; GO:0043565,sequence-specific DNA binding; GO:0097…	PF03195.17:Lateral organ boundaries (LOB) domain	LOB	TF	LOB
HD.01G0040290	0.9528	1.1846	1.6274	1.0648	0.9611	1.1774	0.2732	0.4218	0.1436	0.1071	0.1183	0.2251	0.0336	0.0686	0.0542	48	55	81	55	45	64	15	21	7	6	6	11	2	4	3	GWHAZTZ00000001	241069513	241072444	+	HD.01G0040290	--	K14494 DELLA protein | (RefSeq) DELLA protein SLR1-like (A)	ko04075: Plant hormone signal transduction	DELLA protein RGL1-like [Camellia sinensis]	RAM1_MEDTR RecName: Full=GRAS family protein RAM1 {ECO:0000305}; AltName: Full=Protein REQUIRED FOR ARBUSCULAR MYCORRHIZATION 1 {ECO:0000303|PubMed:23122845}; Short=MtRAM1 {ECO:0000303|PubMed:23122845};	A0A4S4DWA8_CAMSI SubName: Full=Uncharacterized protein {ECO:0000313|EMBL:THG07639.1};	--	GO:0005737,cytoplasm; GO:0005634,nucleus; GO:0003700,DNA-binding transcription factor activity; GO:0043565,sequence-specific DNA binding; GO:0036377,arbuscular mycorrhizal association; GO:0010247,detection of phosphate ion; GO:0006355,regulation of DNA-templated transcription; GO:0007584,response to nutrient; GO:0009610,response to symbiotic fungus; GO:0003674,molecular_function; GO:0140110,trans…	PF03514.17:GRAS domain family	GRAS	TF	GRAS
HD.01G0040400	39.3652	33.0636	35.2282	13.2968	12.8716	17.6972	13.1299	12.6993	15.0716	13.5139	13.9413	15.637	11.2401	13.9984	10.1147	872	675	771	302	265	423	317	278	323	333	311	336	294	359	246	GWHAZTZ00000001	241402412	241404121	+	HD.01G0040400	--	K14016 ubiquitin fusion degradation protein 1 | (RefSeq) LOW QUALITY PROTEIN: ubiquitin fusion degradation protein 1 homolog (A)	ko04141: Protein processing in endoplasmic reticulum	hypothetical protein TEA_013066 [Camellia sinensis var. sinensis]	NAC83_ARATH RecName: Full=NAC domain-containing protein 83 {ECO:0000303|PubMed:15029955}; Short=ANAC083 {ECO:0000303|PubMed:15029955}; AltName: Full=Protein VND-INTERACTING 2 {ECO:0000303|PubMed:20388856};	A0A4S4D4N4_CAMSI RecName: Full=NAC domain-containing protein {ECO:0000259|PROSITE:PS51005};	--	GO:0005634,nucleus; GO:0003677,DNA binding; GO:0003700,DNA-binding transcription factor activity; GO:0010150,leaf senescence; GO:0045892,negative regulation of DNA-templated transcription; GO:0009737,response to abscisic acid; GO:0009651,response to salt stress; GO:0010089,xylem development; GO:0003674,molecular_function; GO:0003676,nucleic acid binding; GO:0005488,binding; GO:0097159,organic cyc…	PF02365.18:No apical meristem (NAM) protein	NAC	TF	NAC
HD.02009310	6.3334	5.4054	6.0194	3.3898	2.7424	4.1158	0.7795	1.2114	1.3572	0.9721	0.5752	0.9157	0.6214	0.4003	0.2814	164	129	154	90	66	115	22	31	34	28	15	23	19	12	8	GWHAZTZ00000014	152818567	152822395	-	HD.02009310	--	K09264 MADS-box transcription factor, plant | (RefSeq) floral homeotic protein GLOBOSA (A)	--	uncharacterized protein LOC114279475 [Camellia sinensis]	AGL80_ARATH RecName: Full=Agamous-like MADS-box protein AGL80;	A0A4S4DL09_CAMSI RecName: Full=MADS-box domain-containing protein {ECO:0000259|PROSITE:PS50066};	MADS box transcription factor	GO:0005634,nucleus; GO:0043078,polar nucleus; GO:0003700,DNA-binding transcription factor activity; GO:0000981,DNA-binding transcription factor activity, RNA polymerase II-specific; GO:0046983,protein dimerization activity; GO:0000978,RNA polymerase II cis-regulatory region sequence-specific DNA binding; GO:0000976,transcription cis-regulatory region binding; GO:0045944,positive regulation of tra…	PF00319.21:SRF-type transcription factor (DNA-binding and dimerisation domain)	MADS-M-type	TF	MADS->MADS-M-type
HD.02G0002380	63.529	62.6055	66.6114	49.4732	51.3752	43.9872	37.4122	38.9508	39.323	32.1473	32.2305	26.7351	28.4551	23.0341	28.5598	1558	1415	1614	1244	1171	1164	1000	944	933	877	796	636	824	654	769	GWHAZTZ00000005	32671748	32674841	+	HD.02G0002380	--	K08066 nuclear transcription factor Y, gamma | (RefSeq) nuclear transcription factor Y subunit C-2 (A)	--	nuclear transcription factor Y subunit C-2 [Camellia sinensis]	NFYC4_ORYSJ RecName: Full=Nuclear transcription factor Y subunit C-4 {ECO:0000305}; Short=OsNF-YC4 {ECO:0000303|PubMed:26542958}; AltName: Full=Transcriptional activator HAP5B {ECO:0000305}; Short=OsHAP5B {ECO:0000303|PubMed:18193457};	A0A7J7H7T0_CAMSI RecName: Full=CBFD_NFYB_HMF domain-containing protein {ECO:0000259|Pfam:PF00808};	CCAAT-binding factor, subunit C (HAP5)	GO:0005737,cytoplasm; GO:0005634,nucleus; GO:0003677,DNA binding; GO:0001228,DNA-binding transcription activator activity, RNA polymerase II-specific; GO:0046982,protein heterodimerization activity; GO:0009908,flower development; GO:0048579,negative regulation of long-day photoperiodism, flowering; GO:0006355,regulation of DNA-templated transcription; GO:0003674,molecular_function; GO:0003676,nuc…	PF00125.27:Core histone H2A/H2B/H3/H4	NF-YC	TF	NF-Y->NF-YC
HD.02G0004760	96.1751	101.204	101.319	81.372	70.6528	78.9993	54.0418	48.539	56.5727	46.6841	47.9036	42.2654	42.8806	38.1273	42.2579	2815	2730	2930	2442	1922	2495	1724	1404	1602	1520	1412	1200	1482	1292	1358	GWHAZTZ00000005	42016707	42018137	-	HD.02G0004760	--	K09286 EREBP-like factor | (RefSeq) LOW QUALITY PROTEIN: ethylene-responsive transcription factor 3-like (A)	--	LOW QUALITY PROTEIN: ethylene-responsive transcription factor 3-like [Camellia sinensis]	ERF3_TOBAC RecName: Full=Ethylene-responsive transcription factor 3; AltName: Full=Ethylene-responsive element-binding factor 3 homolog; AltName: Full=Ethylene-responsive element-binding factor 5; Short=EREBP-5; AltName: Full=NtERF5;	A0A5B7BWG2_DAVIN SubName: Full=Putative ethylene responsive element binding factor {ECO:0000313|EMBL:MPA73200.1};	--	GO:0005634,nucleus; GO:0003677,DNA binding; GO:0003700,DNA-binding transcription factor activity; GO:0006952,defense response; GO:0009873,ethylene-activated signaling pathway; GO:0003674,molecular_function; GO:0003676,nucleic acid binding; GO:0005488,binding; GO:0097159,organic cyclic compound binding; GO:1901363,heterocyclic compound binding; GO:0140110,transcription regulator activity; GO:00069…	PF00847.23:AP2 domain	AP2/ERF-ERF	TF	AP2/ERF->AP2/ERF-ERF
HD.02G0005730	108.384	109.356	113.029	94.3509	95.2493	90.9036	65.5331	66.425	68.4417	50.5441	54.6547	44.0407	58.2749	46.6233	60.3837	5305	4933	5466	4735	4333	4801	3496	3213	3241	2752	2694	2091	3368	2642	3245	GWHAZTZ00000005	46796561	46800128	+	HD.02G0005730	--	K14494 DELLA protein | (RefSeq) DELLA protein SLR1-like (A)	ko04075: Plant hormone signal transduction	scarecrow-like protein 21 [Camellia sinensis]	CIGR1_ORYSJ RecName: Full=Chitin-inducible gibberellin-responsive protein 1;	A0A4S4F1W7_CAMSI SubName: Full=Uncharacterized protein {ECO:0000313|EMBL:THG23453.1};	--	GO:0005634,nucleus; GO:0003700,DNA-binding transcription factor activity; GO:0043565,sequence-specific DNA binding; GO:0006355,regulation of DNA-templated transcription; GO:0003674,molecular_function; GO:0140110,transcription regulator activity; GO:0003676,nucleic acid binding; GO:0003677,DNA binding; GO:0005488,binding; GO:0097159,organic cyclic compound binding; GO:1901363,heterocyclic compound…	PF03514.17:GRAS domain family	GRAS	TF	GRAS
HD.02G0006560	205.299	155.526	143.524	43.5329	32.7857	50.9893	41.1399	37.5178	38.1821	37.9212	32.6584	35.5548	20.962	23.3496	13.3961	6030	4210	4165	1311	895	1616	1317	1089	1085	1239	966	1013	727	794	432	GWHAZTZ00000011	91946350	91947980	+	HD.02G0006560	--	K14016 ubiquitin fusion degradation protein 1 | (RefSeq) LOW QUALITY PROTEIN: ubiquitin fusion degradation protein 1 homolog (A)	ko04141: Protein processing in endoplasmic reticulum	hypothetical protein HYC85_014826 [Camellia sinensis]	JA2L_SOLLC RecName: Full=NAC domain-containing protein JA2L {ECO:0000305}; AltName: Full=Protein JASMONIC ACID 2-LIKE {ECO:0000303|PubMed:25005917}; Short=Protein JA2-LIKE {ECO:0000303|PubMed:25005917};	A0A7J7H7L5_CAMSI RecName: Full=NAC domain-containing protein {ECO:0000259|PROSITE:PS51005};	--	GO:0005634,nucleus; GO:0003677,DNA binding; GO:0006952,defense response; GO:0006355,regulation of DNA-templated transcription; GO:0003674,molecular_function; GO:0003676,nucleic acid binding; GO:0005488,binding; GO:0097159,organic cyclic compound binding; GO:1901363,heterocyclic compound binding; GO:0006950,response to stress; GO:0008150,biological_process; GO:0050896,response to stimulus; GO:0006…	PF02365.18:No apical meristem (NAM) protein	NAC	TF	NAC
HD.02G0007290	215.759	200.23	199.018	204.781	166.951	218.415	147.683	139.707	135.494	86.2322	93.2974	80.0971	73.6141	69.1995	60.3121	3835	3280	3495	3732	2758	4189	2861	2454	2330	1705	1670	1381	1545	1424	1177	GWHAZTZ00000005	52523788	52524656	-	HD.02G0007290	--	K09286 EREBP-like factor | (RefSeq) ethylene-responsive transcription factor 4-like (A)	--	hypothetical protein HYC85_001447 [Camellia sinensis]	ERF78_ARATH RecName: Full=Ethylene-responsive transcription factor 4; Short=AtERF4; AltName: Full=Ethylene-responsive element-binding factor 4; Short=EREBP-4; AltName: Full=Protein RELATED TO APETALA2 5;	A0A7J7I7X9_CAMSI RecName: Full=AP2/ERF domain-containing protein {ECO:0000259|PROSITE:PS51032};	--	GO:0016604,nuclear body; GO:0005634,nucleus; GO:0003700,DNA-binding transcription factor activity; GO:0000976,transcription cis-regulatory region binding; GO:0071456,cellular response to hypoxia; GO:0009873,ethylene-activated signaling pathway; GO:0009864,induced systemic resistance, jasmonic acid mediated signaling pathway; GO:0010105,negative regulation of ethylene-activated signaling pathway; …	PF00847.23:AP2 domain	AP2/ERF-ERF	TF	AP2/ERF->AP2/ERF-ERF
HD.02G0009910	7.8488	4.615	4.9706	5.3029	3.9158	6.7254	2.8765	3.4165	3.5578	2.4242	2.9608	4.0231	1.5039	2.2156	1.2181	358	194	224	248	166	331	143	154	157	123	136	178	81	117	61	GWHAZTZ00000005	66184062	66191111	+	HD.02G0009910	--	--	--	zinc finger protein CONSTANS-LIKE 9-like [Camellia sinensis]	COL9_ARATH RecName: Full=Zinc finger protein CONSTANS-LIKE 9;	A0A4S4CZG6_CAMSI SubName: Full=Uncharacterized protein {ECO:0000313|EMBL:THF95300.1};	--	GO:0005634,nucleus; GO:0003700,DNA-binding transcription factor activity; GO:0000976,transcription cis-regulatory region binding; GO:0008270,zinc ion binding; GO:0007623,circadian rhythm; GO:0048579,negative regulation of long-day photoperiodism, flowering; GO:0006355,regulation of DNA-templated transcription; GO:0003674,molecular_function; GO:0140110,transcription regulator activity; GO:0001067,…	PF06203.17:CCT motif	C2C2-CO-like	TF	C2C2->C2C2-CO-like
HD.02G0012490	99.7778	100.643	100.118	91.3376	88.2407	76.0694	49.5641	53.2352	51.744	37.1723	37.6077	29.318	34.057	26.9434	29.4459	2898	2694	2873	2720	2382	2384	1569	1528	1454	1201	1100	826	1168	906	939	GWHAZTZ00000005	73153942	73155361	+	HD.02G0012490	--	K09391 transcription factor E2F7/8 | (RefSeq) E2F transcription factor-like E2FF (A)	--	STOREKEEPER protein-like [Camellia sinensis]	STK_SOLTU RecName: Full=STOREKEEPER protein {ECO:0000303|PubMed:12028578};	A0A4S4EVI7_CAMSI SubName: Full=Uncharacterized protein {ECO:0000313|EMBL:THG20346.1};	--	GO:0005634,nucleus; GO:0006355,regulation of DNA-templated transcription; GO:0006139,nucleobase-containing compound metabolic process; GO:0006351,DNA-templated transcription; GO:0006725,cellular aromatic compound metabolic process; GO:0006807,nitrogen compound metabolic process; GO:0008150,biological_process; GO:0008152,metabolic process; GO:0009058,biosynthetic process; GO:0009059,macromolecule …	PF04504.17:Protein of unknown function, DUF573	GeBP	TF	GeBP
HD.02G0012990	48.5846	61.5821	68.7646	11.6333	21.2013	10.0419	11.4248	13.0423	12.2384	8.3659	11.367	6.6661	9.5094	6.5665	14.9228	1112	1299	1555	273	451	248	285	295	271	213	262	148	257	174	375	GWHAZTZ00000005	75706966	75708882	+	HD.02G0012990	--	K09422 transcription factor MYB, plant | (RefSeq) transcription factor MYB4-like (A)	--	transcription factor MYB4-like [Camellia sinensis]	MYB4_ORYSJ RecName: Full=Transcription factor MYB4 {ECO:0000305}; AltName: Full=Myb-related protein 4 {ECO:0000305}; Short=OsMyb4 {ECO:0000303|PubMed:14675437}; AltName: Full=Transcription factor RLTR1 {ECO:0000312|EMBL:AAP92750.1};	A0A4S4EJ18_CAMSI SubName: Full=Uncharacterized protein {ECO:0000313|EMBL:THG15965.1};	Transcription factor, Myb superfamily	GO:0005634,nucleus; GO:0003677,DNA binding; GO:0045893,positive regulation of DNA-templated transcription; GO:0009409,response to cold; GO:0003674,molecular_function; GO:0003676,nucleic acid binding; GO:0005488,binding; GO:0097159,organic cyclic compound binding; GO:1901363,heterocyclic compound binding; GO:0006139,nucleobase-containing compound metabolic process; GO:0006351,DNA-templated transcr…	PF00249.34:Myb-like DNA-binding domain	MYB	TF	MYB->MYB
HD.02G0014660	19.5311	19.9697	18.4377	19.9038	16.8385	20.4793	14.3589	15.9629	11.5174	11.9865	11.3756	13.3586	5.9907	6.2181	5.1314	312	294	291	326	250	353	250	252	178	213	183	207	113	115	90	GWHAZTZ00000005	81590364	81592727	+	HD.02G0014660	--	--	--	transcription factor bHLH162-like [Camellia sinensis]	BH162_ARATH RecName: Full=Transcription factor bHLH162; AltName: Full=Basic helix-loop-helix protein 162; Short=AtbHLH162 {ECO:0000303|PubMed:14600211}; Short=bHLH 162; AltName: Full=bHLH transcription factor bHLH162;	A0A7J7H9B6_CAMSI RecName: Full=BHLH domain-containing protein {ECO:0000259|PROSITE:PS50888};	--	GO:0090575,RNA polymerase II transcription regulator complex; GO:0003700,DNA-binding transcription factor activity; GO:0000981,DNA-binding transcription factor activity, RNA polymerase II-specific; GO:0046983,protein dimerization activity; GO:0000977,RNA polymerase II transcription regulatory region sequence-specific DNA binding; GO:0050832,defense response to fungus; GO:0006357,regulation of tra…	PF00010.29:Helix-loop-helix DNA-binding domain	bHLH	TF	bHLH
HD.02G0015110	1.8781	1.9424	1.1584	0.5438	0.8525	0.4623	0.4577	0.386	0.4853	0.4749	0.4371	1.0891	0.2237	0.4056	0.0535	64	61	39	19	27	17	17	13	16	18	15	36	9	16	2	GWHAZTZ00000005	84165945	84167610	+	HD.02G0015110	--	K23047 E3 ubiquitin-protein ligase UNKL [EC:2.3.2.27] | (RefSeq) zinc finger CCCH domain-containing protein 2-like (A)	--	zinc finger CCCH domain-containing protein 2-like [Camellia sinensis]	C3H2_ARATH RecName: Full=Zinc finger CCCH domain-containing protein 2 {ECO:0000303|PubMed:18221561}; Short=AtC3H2 {ECO:0000303|PubMed:18221561}; AltName: Full=Protein SOMNUS {ECO:0000303|PubMed:18487351}; Short=SOM {ECO:0000303|PubMed:18487351}; AltName: Full=Tandem CCCH Zinc Finger protein 4 {ECO:0000303|PubMed:26978070}; Short=AtTZF4 {ECO:0000303|PubMed:26978070};	A0A7J7H702_CAMSI RecName: Full=C3H1-type domain-containing protein {ECO:0000259|PROSITE:PS50103};	CCCH-type Zn-finger protein	GO:0005634,nucleus; GO:0003677,DNA binding; GO:0003700,DNA-binding transcription factor activity; GO:0046872,metal ion binding; GO:0010187,negative regulation of seed germination; GO:0006355,regulation of DNA-templated transcription; GO:0003674,molecular_function; GO:0003676,nucleic acid binding; GO:0005488,binding; GO:0097159,organic cyclic compound binding; GO:1901363,heterocyclic compound bind…	PF00642.27:Zinc finger C-x8-C-x5-C-x3-H type (and similar)	C3H	TF	C3H
HD.02G0018800	32.3939	33.9645	34.4582	30.5035	31.0149	30.1448	24.2244	23.3081	24.3725	17.6544	20.4664	16.5397	17.0717	15.7094	17.0502	2433	2351	2557	2349	2165	2443	1983	1730	1771	1475	1548	1205	1514	1366	1406	GWHAZTZ00000005	102952080	102974274	-	HD.02G0018800	--	K12860 pre-mRNA-splicing factor CDC5/CEF1 | (RefSeq) cell division cycle 5-like protein (A)	ko03040: Spliceosome	Cell division cycle 5-like protein [Camellia lanceoleosa]	CDC5L_ARATH RecName: Full=Cell division cycle 5-like protein; Short=Cdc5-like protein; AltName: Full=Atypical R2R3-MYB transcription factor CDC5; AltName: Full=MOS4-associated complex protein 1; Short=MAC protein 1; AltName: Full=Protein MYB DOMAIN CELL DIVISION CYCLE 5; Short=AtMYBCD5;	A0A5B6YIA7_DAVIN SubName: Full=Putative cell division cycle 5-like protein {ECO:0000313|EMBL:MPA31156.1};	mRNA splicing protein CDC5 (Myb superfamily)	GO:0005576,extracellular region; GO:0000974,Prp19 complex; GO:0005681,spliceosomal complex; GO:0003677,DNA binding; GO:0003700,DNA-binding transcription factor activity; GO:0007049,cell cycle; GO:0042742,defense response to bacterium; GO:0050832,defense response to fungus; GO:0006281,DNA repair; GO:0045087,innate immune response; GO:0000398,mRNA splicing, via spliceosome; GO:0006355,regulation of…	PF11831.11:pre-mRNA splicing factor component	MYB	TF	MYB->MYB
HD.02G0019770	9.5891	7.6882	7.7453	3.225	2.3379	3.0207	3.6839	2.1988	3.7107	2.3355	2.0639	2.3862	2.0002	2.6929	1.807	203	150	162	70	46	69	85	46	76	55	44	49	50	66	42	GWHAZTZ00000005	111404986	111406783	+	HD.02G0019770	--	K12733 peptidyl-prolyl cis-trans isomerase-like 1 [EC:5.2.1.8] | (RefSeq) peptidyl-prolyl cis-trans isomerase A-like isoform X1 (A)	ko03040: Spliceosome	transcription factor SRM1 [Camellia sinensis]	DIV_ANTMA RecName: Full=Transcription factor DIVARICATA;	A0A4S4ES35_CAMSI SubName: Full=Uncharacterized protein {ECO:0000313|EMBL:THG19658.1};	Zuotin and related molecular chaperones (DnaJ superfamily), contains DNA-binding domains	GO:0005634,nucleus; GO:0003677,DNA binding; GO:0048262,determination of dorsal/ventral asymmetry; GO:0009908,flower development; GO:0003674,molecular_function; GO:0003676,nucleic acid binding; GO:0005488,binding; GO:0097159,organic cyclic compound binding; GO:1901363,heterocyclic compound binding; GO:0003002,regionalization; GO:0007275,multicellular organism development; GO:0007389,pattern specif…	PF00249.34:Myb-like DNA-binding domain	MYB	TF	MYB->MYB
HD.02G0025310	25.3176	29.8688	33.1986	11.1173	12.3062	9.1266	6.581	5.728	6.3318	4.0779	5.5825	3.1976	4.3342	4.1526	5.7913	653	710	846	294	295	254	185	146	158	117	145	80	132	124	164	GWHAZTZ00000004	96206481	96208487	-	HD.02G0025310	--	K13425 WRKY transcription factor 22 | (RefSeq) WRKY transcription factor 22 (A)	ko04016: MAPK signaling pathway - plant; ko04626: Plant-pathogen interaction	WRKY transcription factor 22 [Camellia sinensis]	WRK22_ARATH RecName: Full=WRKY transcription factor 22; AltName: Full=WRKY DNA-binding protein 22;	A0A4S4ESW8_CAMSI RecName: Full=WRKY domain-containing protein {ECO:0000259|PROSITE:PS50811};	--	GO:0005634,nucleus; GO:0003700,DNA-binding transcription factor activity; GO:0000976,transcription cis-regulatory region binding; GO:0071456,cellular response to hypoxia; GO:0006952,defense response; GO:0010150,leaf senescence; GO:0003674,molecular_function; GO:0140110,transcription regulator activity; GO:0001067,transcription regulatory region nucleic acid binding; GO:0003676,nucleic acid bindin…	PF03106.18:WRKY DNA -binding domain	WRKY	TF	WRKY
HD.02G0026720	12.5257	12.7142	17.3126	8.9325	10.1439	10.3601	6.673	12.1296	10.3017	9.3229	7.222	5.9704	7.5282	7.9107	5.2748	93	87	127	68	70	83	54	89	74	77	54	43	66	68	43	GWHAZTZ00000004	111750615	111751414	+	HD.02G0026720	--	K09264 MADS-box transcription factor, plant | (RefSeq) truncated transcription factor CAULIFLOWER D-like (A)	--	MADS-box protein SOC1 [Camellia lanceoleosa]	SOC1_ARATH RecName: Full=MADS-box protein SOC1 {ECO:0000303|PubMed:15805477, ECO:0000303|PubMed:17428825, ECO:0000303|PubMed:18339670}; AltName: Full=Agamous-like MADS-box protein AGL20 {ECO:0000303|PubMed:10995392, ECO:0000303|PubMed:11123798}; AltName: Full=Protein SUPPRESSOR OF CONSTANS OVEREXPRESSION 1 {ECO:0000303|PubMed:15805477, ECO:0000303|PubMed:17428825, ECO:0000303|PubMed:18339670};	A0A4S4DYH9_CAMSI RecName: Full=MADS-box domain-containing protein {ECO:0000259|PROSITE:PS50066};	MADS box transcription factor	GO:0005737,cytoplasm; GO:0005634,nucleus; GO:0003700,DNA-binding transcription factor activity; GO:0000981,DNA-binding transcription factor activity, RNA polymerase II-specific; GO:0046983,protein dimerization activity; GO:0000978,RNA polymerase II cis-regulatory region sequence-specific DNA binding; GO:0030154,cell differentiation; GO:0009908,flower development; GO:0010077,maintenance of inflore…	PF00319.21:SRF-type transcription factor (DNA-binding and dimerisation domain)	MADS-M-type	TF	MADS->MADS-M-type
HD.02G0027770	14.9411	15.6174	13.3735	11.1193	8.9789	11.5423	10.7309	10.257	10.6296	7.6914	7.617	8.9072	5.4076	5.6791	4.7792	709	683	627	541	396	591	555	481	488	406	364	410	303	312	249	GWHAZTZ00000005	210965350	210972108	-	HD.02G0027770	--	K14016 ubiquitin fusion degradation protein 1 | (RefSeq) LOW QUALITY PROTEIN: ubiquitin fusion degradation protein 1 homolog (A)	ko04141: Protein processing in endoplasmic reticulum	NAC domain-containing protein 62-like isoform X1 [Camellia sinensis]	NAC62_ARATH RecName: Full=NAC domain-containing protein 62 {ECO:0000303|PubMed:15029955}; Short=ANAC062 {ECO:0000303|PubMed:15029955}; AltName: Full=Protein NTM1-like 6 {ECO:0000303|PubMed:17158162};	A0A4S4EVI0_CAMSI RecName: Full=NAC domain-containing protein {ECO:0000259|PROSITE:PS51005};	--	GO:0016021,integral component of membrane; GO:0005634,nucleus; GO:0005886,plasma membrane; GO:0003700,DNA-binding transcription factor activity; GO:0043621,protein self-association; GO:0000976,transcription cis-regulatory region binding; GO:0070417,cellular response to cold; GO:0098542,defense response to other organism; GO:1900103,positive regulation of endoplasmic reticulum unfolded protein res…	PF02365.18:No apical meristem (NAM) protein	NAC	TF	NAC
HD.02G0028020	25.6959	31.3005	28.1121	11.5961	13.4917	13.4274	4.7391	4.4706	4.7008	1.869	1.8064	0.9042	0.4952	0.3928	0.7101	791	888	855	366	386	446	159	136	140	64	56	27	18	14	24	GWHAZTZ00000005	210319082	210320831	+	HD.02G0028020	--	--	--	hypothetical protein HYC85_013429 [Camellia sinensis]	GRF7_ARATH RecName: Full=Growth-regulating factor 7; Short=AtGRF7; AltName: Full=Transcription activator GRF7;	A0A7J7H3B5_CAMSI RecName: Full=Growth-regulating factor {ECO:0000256|RuleBase:RU367127};	--	GO:0005634,nucleus; GO:0005524,ATP binding; GO:0048366,leaf development; GO:0006355,regulation of DNA-templated transcription; GO:0010218,response to far red light; GO:0010114,response to red light; GO:0006351,DNA-templated transcription; GO:0000166,nucleotide binding; GO:0003674,molecular_function; GO:0005488,binding; GO:0017076,purine nucleotide binding; GO:0030554,adenyl nucleotide binding; GO…	PF08879.13:WRC	GRF	TF	GRF
HD.02G0029290	5.0357	6.6743	7.3226	2.6422	2.8805	2.1562	0.0877	0.129	0	0	0.0949	0	0	0	0	158	193	227	85	84	73	3	4	0	0	3	0	0	0	0	GWHAZTZ00000005	202962704	202966000	+	HD.02G0029290	--	K20558 transcription factor SPEECHLESS | (RefSeq) transcription factor SPEECHLESS-like (A)	ko04016: MAPK signaling pathway - plant	transcription factor SPEECHLESS-like [Camellia sinensis]	SPCH_ARATH RecName: Full=Transcription factor SPEECHLESS {ECO:0000303|PubMed:17183265}; AltName: Full=Basic helix-loop-helix protein 98 {ECO:0000303|PubMed:12679534, ECO:0000303|PubMed:14600211}; Short=AtbHLH98 {ECO:0000303|PubMed:12679534, ECO:0000303|PubMed:14600211}; Short=bHLH 98 {ECO:0000303|PubMed:12679534, ECO:0000303|PubMed:14600211}; AltName: Full=Transcription factor EN 19 {ECO:0000303|…	A0A7J7H6T0_CAMSI RecName: Full=BHLH domain-containing protein {ECO:0000259|PROSITE:PS50888};	--	GO:0005634,nucleus; GO:0003677,DNA binding; GO:0001216,DNA-binding transcription activator activity; GO:0003700,DNA-binding transcription factor activity; GO:0046983,protein dimerization activity; GO:0010052,guard cell differentiation; GO:0045893,positive regulation of DNA-templated transcription; GO:0047484,regulation of response to osmotic stress; GO:2000038,regulation of stomatal complex devel…	PF00010.29:Helix-loop-helix DNA-binding domain	bHLH	TF	bHLH
HD.02G0029330	5.7467	6.6786	9.3299	3.1865	3.6408	3.6497	1.1509	1.3283	1.0855	0.5769	0.9269	0.4812	0.5682	0.3779	0.6908	197	211	316	112	116	135	43	45	36	22	32	16	23	15	26	GWHAZTZ00000005	202694473	202696148	-	HD.02G0029330	--	K13434 pathogenesis-related genes transcriptional activator PTI6 | (RefSeq) pathogenesis-related genes transcriptional activator PTI6-like (A)	ko04626: Plant-pathogen interaction	ethylene-responsive transcription factor CRF4-like [Camellia sinensis]	CRF4_ARATH RecName: Full=Ethylene-responsive transcription factor CRF4; AltName: Full=Protein CYTOKININ RESPONSE FACTOR 4;	A0A4S4DTS1_CAMSI RecName: Full=AP2/ERF domain-containing protein {ECO:0000259|PROSITE:PS51032};	--	GO:0005737,cytoplasm; GO:0005634,nucleus; GO:0003677,DNA binding; GO:0003700,DNA-binding transcription factor activity; GO:0009736,cytokinin-activated signaling pathway; GO:0009873,ethylene-activated signaling pathway; GO:0048366,leaf development; GO:0003674,molecular_function; GO:0003676,nucleic acid binding; GO:0005488,binding; GO:0097159,organic cyclic compound binding; GO:1901363,heterocyclic…	PF00847.23:AP2 domain	AP2/ERF-ERF	TF	AP2/ERF->AP2/ERF-ERF
HD.02G0032350	70.9503	73.8435	79.8181	39.6502	39.9682	35.3711	29.8923	30.0796	28.2805	26.0624	27.0477	22.4053	25.5544	18.8781	26.6657	1740	1669	1934	997	911	936	799	729	671	711	668	533	740	536	718	GWHAZTZ00000005	187991394	187992592	+	HD.02G0032350	--	K09286 EREBP-like factor | (RefSeq) ethylene-responsive transcription factor ERF104-like (A)	--	Ethylene-responsive transcription factor 5 [Camellia lanceoleosa]	ERF5_TOBAC RecName: Full=Ethylene-responsive transcription factor 5; AltName: Full=Ethylene-responsive element-binding factor 4; Short=EREBP-4; AltName: Full=Ethylene-responsive element-binding factor 5 homolog; AltName: Full=NtERF4;	A0A7J7H7B4_CAMSI RecName: Full=AP2/ERF domain-containing protein {ECO:0000259|PROSITE:PS51032};	--	GO:0005634,nucleus; GO:0003677,DNA binding; GO:0003700,DNA-binding transcription factor activity; GO:0006952,defense response; GO:0009873,ethylene-activated signaling pathway; GO:0003674,molecular_function; GO:0003676,nucleic acid binding; GO:0005488,binding; GO:0097159,organic cyclic compound binding; GO:1901363,heterocyclic compound binding; GO:0140110,transcription regulator activity; GO:00069…	PF00847.23:AP2 domain	AP2/ERF-ERF	TF	AP2/ERF->AP2/ERF-ERF
HD.02G0032360	138.69	91.0108	85.657	42.5432	31.0005	46.4263	37.7187	32.406	36.0587	36.4149	30.2554	50.0392	36.1337	35.8558	17.19	2763	1671	1686	869	574	998	819	638	695	807	607	967	850	827	376	GWHAZTZ00000005	187934554	187935527	-	HD.02G0032360	--	K09286 EREBP-like factor | (RefSeq) ethylene-responsive transcription factor 2-like (A)	--	ethylene-responsive transcription factor 2-like [Camellia sinensis]	ERF2_NICSY RecName: Full=Ethylene-responsive transcription factor 2; Short=NsERF2; AltName: Full=Ethylene-responsive element-binding factor 2; Short=EREBP-2;	A0A4V3WJZ3_CAMSI RecName: Full=AP2/ERF domain-containing protein {ECO:0000259|PROSITE:PS51032};	--	GO:0005634,nucleus; GO:0003677,DNA binding; GO:0003700,DNA-binding transcription factor activity; GO:0006952,defense response; GO:0009873,ethylene-activated signaling pathway; GO:0003674,molecular_function; GO:0003676,nucleic acid binding; GO:0005488,binding; GO:0097159,organic cyclic compound binding; GO:1901363,heterocyclic compound binding; GO:0140110,transcription regulator activity; GO:00069…	PF00847.23:AP2 domain	AP2/ERF-ERF	TF	AP2/ERF->AP2/ERF-ERF
HD.03004424	7.446	6.8216	8.5317	4.2819	5.2528	4.3617	2.288	2.6655	3.4125	1.5787	1.7438	0.8328	1.1303	0.9708	1.4395	212	179	240	125	139	134	71	75	94	50	50	23	38	32	45	GWHAZTZ00000015	65558836	65575298	-	HD.03004424	--	--	--	hypothetical protein HYC85_010159 [Camellia sinensis]	ALY2_ARATH RecName: Full=Protein ALWAYS EARLY 2; Short=AtALY2;	A0A7J7HI37_CAMSI SubName: Full=Uncharacterized protein {ECO:0000313|EMBL:KAF5952215.1};	Retinoblastoma pathway protein LIN-9/chromatin-associated protein Aly	GO:0070176,DRM complex; GO:0005654,nucleoplasm; GO:0003677,DNA binding; GO:0051726,regulation of cell cycle; GO:0006357,regulation of transcription by RNA polymerase II; GO:0000003,reproduction; GO:0006351,DNA-templated transcription; GO:0003674,molecular_function; GO:0003676,nucleic acid binding; GO:0005488,binding; GO:0097159,organic cyclic compound binding; GO:1901363,heterocyclic compound bin…	PF00249.34:Myb-like DNA-binding domain	MYB-related	TF	MYB->MYB-related
HD.03004858	23.8747	21.9052	22.8763	18.8765	15.5355	19.8891	14.4155	14.4776	13.6088	10.455	8.4545	12.0348	6.0212	5.9894	4.437	544	460	515	441	329	489	358	326	300	265	194	266	162	158	111	GWHAZTZ00000015	72802942	72806279	+	HD.03004858	--	K20558 transcription factor SPEECHLESS | (RefSeq) transcription factor SPEECHLESS-like (A)	ko04016: MAPK signaling pathway - plant	transcription factor bHLH94-like [Camellia sinensis]	BH094_ARATH RecName: Full=Transcription factor bHLH94; AltName: Full=Basic helix-loop-helix protein 94; Short=AtbHLH94; Short=bHLH 94; AltName: Full=Transcription factor EN 16; AltName: Full=bHLH transcription factor bHLH094;	A0A4S4ER79_CAMSI RecName: Full=BHLH domain-containing protein {ECO:0000259|PROSITE:PS50888};	--	GO:0005634,nucleus; GO:0003700,DNA-binding transcription factor activity; GO:0000981,DNA-binding transcription factor activity, RNA polymerase II-specific; GO:0046983,protein dimerization activity; GO:0000978,RNA polymerase II cis-regulatory region sequence-specific DNA binding; GO:0006357,regulation of transcription by RNA polymerase II; GO:0006355,regulation of DNA-templated transcription; GO:0…	PF00010.29:Helix-loop-helix DNA-binding domain	bHLH	TF	bHLH
HD.03010556	2.4024	3.8872	2.6448	1.3154	1.8593	0.664	0.5801	0.6397	1.0891	0.8335	0.6696	0.4779	0.6782	0.8009	0.9597	57	85	62	32	41	17	15	15	25	22	16	11	19	22	25	GWHAZTZ00000015	170976163	170983026	-	HD.03010556	--	K13424 WRKY transcription factor 33 | (RefSeq) WRKY transcription factor WRKY24-like (A)	ko04016: MAPK signaling pathway - plant; ko04626: Plant-pathogen interaction	putative WRKY transcription factor 12 [Camellia lanceoleosa]	WRK12_ARATH RecName: Full=Probable WRKY transcription factor 12; AltName: Full=WRKY DNA-binding protein 12;	A0A1U6ZIF2_JUGRE SubName: Full=WRKY transcription factor 12 {ECO:0000313|EMBL:ALU11215.1}; SubName: Full=probable WRKY transcription factor 12 isoform X1 {ECO:0000313|RefSeq:XP_018854711.1};	--	GO:0005634,nucleus; GO:0003700,DNA-binding transcription factor activity; GO:0043565,sequence-specific DNA binding; GO:0009832,plant-type cell wall biogenesis; GO:0003674,molecular_function; GO:0140110,transcription regulator activity; GO:0003676,nucleic acid binding; GO:0003677,DNA binding; GO:0005488,binding; GO:0097159,organic cyclic compound binding; GO:1901363,heterocyclic compound binding; …	PF03106.18:WRKY DNA -binding domain	WRKY	TF	WRKY
HD.03G0000740	25.9954	22.5996	16.4946	14.8091	15.2251	21.2919	6.6374	6.9985	4.4371	2.6442	1.342	4.6714	1.0099	1.5106	0.6517	327	262	205	191	178	289	91	87	54	37	17	57	15	22	9	GWHAZTZ00000004	7833096	7833710	+	HD.03G0000740	--	K21752 Dr1-associated corepressor | (RefSeq) dr1-associated corepressor-like isoform X1 (A)	--	DNA polymerase epsilon subunit C [Camellia sinensis]	DPB31_ARATH RecName: Full=DNA polymerase II subunit B3-1 {ECO:0000303|PubMed:25490919}; AltName: Full=Nuclear factor Y, subunit C10 {ECO:0000303|PubMed:25490919}; Short=AtNF-YC10 {ECO:0000303|PubMed:25490919};	A0A7J7HIT7_CAMSI RecName: Full=CBFD_NFYB_HMF domain-containing protein {ECO:0000259|Pfam:PF00808};	CCAAT-binding factor, subunit C (HAP5)	GO:0005634,nucleus; GO:0003700,DNA-binding transcription factor activity; GO:0046982,protein heterodimerization activity; GO:0000976,transcription cis-regulatory region binding; GO:0045893,positive regulation of DNA-templated transcription; GO:0006355,regulation of DNA-templated transcription; GO:0009408,response to heat; GO:0009414,response to water deprivation; GO:0003674,molecular_function; GO…	PF00808.26:Histone-like transcription factor (CBF/NF-Y) and archaeal histone	NF-YC	TF	NF-Y->NF-YC
HD.03G0000830	85.3445	91.5164	91.0544	65.6037	70.0856	63.3567	48.713	47.3462	49.8269	37.8445	41.8519	32.5934	33.066	29.5668	37.3193	3493	3452	3682	2753	2666	2798	2173	1915	1973	1723	1725	1294	1598	1401	1677	GWHAZTZ00000004	205420710	205428464	+	HD.03G0000830	--	--	--	squamosa promoter-binding-like protein 12 [Camellia sinensis]	SPL12_ORYSI RecName: Full=Squamosa promoter-binding-like protein 12;	A0A4S4E6L3_CAMSI RecName: Full=SBP-type domain-containing protein {ECO:0000259|PROSITE:PS51141};	--	GO:0005634,nucleus; GO:0003677,DNA binding; GO:0046872,metal ion binding; GO:0003674,molecular_function; GO:0003676,nucleic acid binding; GO:0005488,binding; GO:0097159,organic cyclic compound binding; GO:1901363,heterocyclic compound binding; GO:0043167,ion binding; GO:0043169,cation binding; GO:0005575,cellular_component; GO:0005622,intracellular anatomical structure; GO:0043226,organelle; GO:0…	PF03110.17:SBP domain	SBP	TF	SBP
HD.03G0000990	3.3654	3.7181	3.7159	1.6113	1.0534	1.8714	0.9544	0.6192	0.6957	0.6601	0.1215	0.1262	0.0518	0.4228	0.0557	55	56	60	27	16	33	17	10	11	12	2	2	1	8	1	GWHAZTZ00000004	6893695	6896106	+	HD.03G0000990	--	K13424 WRKY transcription factor 33 | (RefSeq) WRKY transcription factor WRKY24-like (A)	ko04016: MAPK signaling pathway - plant; ko04626: Plant-pathogen interaction	probable WRKY transcription factor 75 [Camellia sinensis]	WRK75_ARATH RecName: Full=Probable WRKY transcription factor 75; AltName: Full=WRKY DNA-binding protein 75;	A0A4S4E6L7_CAMSI RecName: Full=WRKY domain-containing protein {ECO:0000259|PROSITE:PS50811};	--	GO:0005634,nucleus; GO:0003700,DNA-binding transcription factor activity; GO:0000978,RNA polymerase II cis-regulatory region sequence-specific DNA binding; GO:0000976,transcription cis-regulatory region binding; GO:0010055,atrichoblast differentiation; GO:0048527,lateral root development; GO:0000122,negative regulation of transcription by RNA polymerase II; GO:0043620,regulation of DNA-templated …	PF03106.18:WRKY DNA -binding domain	WRKY	TF	WRKY
HD.03G0001290	25.9334	27.3916	26.4156	17.6596	19.1852	16.193	14.7164	16.0911	15.6958	12.5856	13.218	11.0235	14.3307	10.9025	13.9312	941	916	947	657	647	634	582	577	551	508	483	388	614	458	555	GWHAZTZ00000004	5965044	5969042	+	HD.03G0001290	--	--	--	zinc finger protein CONSTANS-LIKE 14-like isoform X1 [Camellia sinensis]	COL15_ARATH RecName: Full=Zinc finger protein CONSTANS-LIKE 15;	A0A7J7HLA0_CAMSI SubName: Full=Uncharacterized protein {ECO:0000313|EMBL:KAF5952774.1};	--	GO:0005634,nucleus; GO:0003700,DNA-binding transcription factor activity; GO:0008270,zinc ion binding; GO:0006355,regulation of DNA-templated transcription; GO:0003674,molecular_function; GO:0140110,transcription regulator activity; GO:0005488,binding; GO:0043167,ion binding; GO:0043169,cation binding; GO:0046872,metal ion binding; GO:0046914,transition metal ion binding; GO:0006139,nucleobase-co…	PF06203.17:CCT motif	C2C2-CO-like	TF	C2C2->C2C2-CO-like
HD.03G0001350	212.647	268.258	271.343	35.7526	43.8587	36.7398	27.4698	28.9114	28.2888	15.5821	20.2181	12.2691	10.1142	8.3455	12.7281	5128	5962	6465	884	983	956	722	689	660	418	491	287	288	233	337	GWHAZTZ00000004	5588569	5591806	-	HD.03G0001350	--	K13464 jasmonate ZIM domain-containing protein | (RefSeq) protein TIFY 9 (A)	ko04075: Plant hormone signal transduction	protein TIFY 9 [Camellia sinensis]	TIF9_ARATH RecName: Full=Protein TIFY 9; AltName: Full=Jasmonate ZIM domain-containing protein 10; AltName: Full=Protein JASMONATE-ASSOCIATED 1; AltName: Full=Protein JAZ10;	A0A4S4EAH3_CAMSI RecName: Full=Tify domain-containing protein {ECO:0000259|PROSITE:PS51320};	--	GO:0005634,nucleus; GO:0042803,protein homodimerization activity; GO:0006952,defense response; GO:0031347,regulation of defense response; GO:2000022,regulation of jasmonic acid mediated signaling pathway; GO:0010112,regulation of systemic acquired resistance; GO:0009753,response to jasmonic acid; GO:0009611,response to wounding; GO:0003674,molecular_function; GO:0005488,binding; GO:0005515,protei…	PF09425.13:Jas motif	Tify	TF	Tify
HD.03G0004230	9.86	10.5961	11.6855	10.7995	10.8461	9.0795	7.7749	7.7938	7.2285	4.5168	5.5211	3.4424	3.8951	2.6121	4.1029	626	620	733	703	640	622	538	489	444	319	353	212	292	192	286	GWHAZTZ00000004	20414136	20420793	-	HD.03G0004230	--	K09422 transcription factor MYB, plant | (RefSeq) transcription factor MYB124-like (A)	--	transcription factor MYB124-like [Camellia sinensis]	MYB88_ARATH RecName: Full=Transcription factor MYB88 {ECO:0000303|PubMed:9839469}; AltName: Full=Myb-related protein 88 {ECO:0000303|PubMed:9839469}; Short=AtMYB88 {ECO:0000303|PubMed:9839469};	A0A4S4DUL9_CAMSI SubName: Full=Uncharacterized protein {ECO:0000313|EMBL:THG06988.1};	Transcription factor, Myb superfamily	GO:0005634,nucleus; GO:0003700,DNA-binding transcription factor activity; GO:0000981,DNA-binding transcription factor activity, RNA polymerase II-specific; GO:0000978,RNA polymerase II cis-regulatory region sequence-specific DNA binding; GO:0043565,sequence-specific DNA binding; GO:0009553,embryo sac development; GO:0010052,guard cell differentiation; GO:0010235,guard mother cell cytokinesis; GO:…	PF00249.34:Myb-like DNA-binding domain	MYB	TF	MYB->MYB
HD.03G0004500	37.0188	47.6525	56.4661	31.8021	43.5415	22.2275	15.0505	18.9124	17.4112	9.3381	11.908	4.7549	8.05	4.1917	13.9908	923	1095	1391	813	1009	598	409	466	420	259	299	115	237	121	383	GWHAZTZ00000004	21685835	21687053	-	HD.03G0004500	--	--	--	zinc-finger homeodomain protein 11-like isoform X1 [Camellia sinensis]	ZHD9_ARATH RecName: Full=Zinc-finger homeodomain protein 9; Short=AtZHD9; AltName: Full=Homeobox protein 34; Short=AtHB-34;	A0A4S4EU75_CAMSI RecName: Full=ZF-HD dimerization-type domain-containing protein {ECO:0000259|PROSITE:PS51523};	--	GO:0005634,nucleus; GO:0003677,DNA binding; GO:0003700,DNA-binding transcription factor activity; GO:0046872,metal ion binding; GO:0042803,protein homodimerization activity; GO:0000976,transcription cis-regulatory region binding; GO:0019760,glucosinolate metabolic process; GO:0006355,regulation of DNA-templated transcription; GO:0003674,molecular_function; GO:0003676,nucleic acid binding; GO:0005…	PF04770.15:ZF-HD protein dimerisation region	zf-HD	TF	zf-HD
HD.03G0004660	2.937	4.3955	4.4077	0.9137	1.9069	1.1967	0.3252	0.4355	0.4972	0.0455	0.0503	0.0783	0.0643	0	0	116	160	172	37	70	51	14	17	19	2	2	3	3	0	0	GWHAZTZ00000010	85743468	85747019	+	HD.03G0004660	--	K09422 transcription factor MYB, plant | (RefSeq) transcription factor MYB105-like (A)	--	transcription factor MYB105-like [Camellia sinensis]	CSA_ORYSJ RecName: Full=Transcription factor CSA {ECO:0000305}; AltName: Full=Myb-related protein CSA {ECO:0000305}; AltName: Full=Protein CARBON STARVED ANTHER {ECO:0000303|PubMed:20305120};	A0A4S4EM66_CAMSI SubName: Full=Uncharacterized protein {ECO:0000313|EMBL:THG17739.1};	Transcription factor, Myb superfamily	GO:0005634,nucleus; GO:0000981,DNA-binding transcription factor activity, RNA polymerase II-specific; GO:0000978,RNA polymerase II cis-regulatory region sequence-specific DNA binding; GO:0006355,regulation of DNA-templated transcription; GO:0003674,molecular_function; GO:0003700,DNA-binding transcription factor activity; GO:0140110,transcription regulator activity; GO:0000976,transcription cis-re…	PF00249.34:Myb-like DNA-binding domain	MYB	TF	MYB->MYB
HD.03G0005440	5.1919	4.9763	5.4593	2.7569	1.9241	3.2078	2.4612	2.1599	2.564	1.8669	1.8617	1.8436	1.4657	1.7938	1.2347	180	159	187	98	62	120	93	74	86	72	65	62	60	72	47	GWHAZTZ00000004	26098464	26105455	+	HD.03G0005440	--	--	--	Squamosa promoter-binding-like protein 6 [Camellia lanceoleosa]	SPL6_ARATH RecName: Full=Squamosa promoter-binding-like protein 6;	A0A5J5AFD4_9ASTE RecName: Full=SBP-type domain-containing protein {ECO:0000259|PROSITE:PS51141};	--	GO:0005634,nucleus; GO:0003700,DNA-binding transcription factor activity; GO:0046872,metal ion binding; GO:0000976,transcription cis-regulatory region binding; GO:0042742,defense response to bacterium; GO:0010468,regulation of gene expression; GO:0006355,regulation of DNA-templated transcription; GO:0003674,molecular_function; GO:0140110,transcription regulator activity; GO:0005488,binding; GO:00…	PF03110.17:SBP domain	SBP	TF	SBP
HD.03G0007440	1.0463	1.0837	1.3478	0.8813	0.4605	0.3967	0.1745	0.0962	0.1966	0	0	0.1471	0	0.0411	0.0866	22	21	28	19	9	9	4	2	4	0	0	3	0	1	2	GWHAZTZ00000004	35237185	35238524	-	HD.03G0007440	--	K07025 putative hydrolase of the HAD superfamily | (RefSeq) uncharacterized protein LOC114292903 (A)	--	LOB domain-containing protein 40-like isoform X1 [Camellia sinensis]	LBD41_ARATH RecName: Full=LOB domain-containing protein 41; AltName: Full=ASYMMETRIC LEAVES 2-like protein 38; Short=AS2-like protein 38;	A0A4S4DRD4_CAMSI RecName: Full=LOB domain-containing protein {ECO:0000259|PROSITE:PS50891};	--	GO:0071456,cellular response to hypoxia; GO:0010468,regulation of gene expression; GO:0006355,regulation of DNA-templated transcription; GO:0001666,response to hypoxia; GO:0006950,response to stress; GO:0008150,biological_process; GO:0009628,response to abiotic stimulus; GO:0009987,cellular process; GO:0033554,cellular response to stress; GO:0036293,response to decreased oxygen levels; GO:0036294…	PF03195.17:Lateral organ boundaries (LOB) domain	LOB	TF	LOB
HD.03G0010650	5.3456	6.2078	6.5803	2.3955	1.8654	3.4009	0.3446	0.2632	0.3285	0.0779	0.0574	0.0894	0.0734	0.1497	0.0263	185	198	225	85	60	127	13	9	11	3	2	3	3	6	1	GWHAZTZ00000004	52361085	52367483	+	HD.03G0010650	--	K14491 two-component response regulator ARR-B family | (RefSeq) two-component response regulator ORR26-like isoform X1 (A)	ko04075: Plant hormone signal transduction	putative Myb family transcription factor [Camellia lanceoleosa]	MOF1_ORYSJ RecName: Full=Myb family transcription factor MOF1 {ECO:0000305}; AltName: Full=Protein MORE FLORET 1 {ECO:0000303|PubMed:32680975};	A0A7J7GY06_CAMSI RecName: Full=HTH myb-type domain-containing protein {ECO:0000259|PROSITE:PS51294};	--	GO:0005634,nucleus; GO:0003677,DNA binding; GO:0003700,DNA-binding transcription factor activity; GO:0030154,cell differentiation; GO:0010582,floral meristem determinacy; GO:0010629,negative regulation of gene expression; GO:0006355,regulation of DNA-templated transcription; GO:0003674,molecular_function; GO:0003676,nucleic acid binding; GO:0005488,binding; GO:0097159,organic cyclic compound bind…	PF00249.34:Myb-like DNA-binding domain	GARP-G2-like	TF	GARP->GARP-G2-like
HD.03G0012120	5.1766	3.3285	2.7168	2.8049	2.9396	4.1756	2.7706	3.2497	3.1708	1.939	2.1418	3.3107	1.9485	2.0287	0.9168	108	64	56	60	57	94	63	67	64	45	45	67	48	49	21	GWHAZTZ00000004	59252831	59258365	+	HD.03G0012120	--	K21776 protein lin-54 | (RefSeq) uncharacterized protein LOC114257738 isoform X1 (A)	--	Protein tesmin/TSO1-like CXC 5 [Camellia lanceoleosa]	TCX5_ARATH RecName: Full=Protein tesmin/TSO1-like CXC 5; Short=AtTCX5;	A0A5B7A9F0_DAVIN RecName: Full=CRC domain-containing protein {ECO:0000259|PROSITE:PS51634};	Metallothionein-like protein	GO:0005634,nucleus; GO:0003700,DNA-binding transcription factor activity; GO:0046872,metal ion binding; GO:0006355,regulation of DNA-templated transcription; GO:0003674,molecular_function; GO:0140110,transcription regulator activity; GO:0005488,binding; GO:0043167,ion binding; GO:0043169,cation binding; GO:0006139,nucleobase-containing compound metabolic process; GO:0006351,DNA-templated transcri…	PF03638.18:Tesmin/TSO1-like CXC domain, cysteine-rich domain	CPP	TF	CPP
HD.03G0012150	9.9203	12.2016	9.3212	8.3202	7.7532	7.9958	6.2557	5.2971	5.4442	4.764	4.8131	3.7643	4.2418	2.9027	4.3264	307	348	285	264	223	267	211	162	163	164	150	113	155	104	147	GWHAZTZ00000004	59279746	59284257	+	HD.03G0012150	--	K21776 protein lin-54 | (RefSeq) CRC domain-containing protein TSO1-like isoform X1 (A)	--	hypothetical protein TEA_019383 [Camellia sinensis var. sinensis]	TCX5_ARATH RecName: Full=Protein tesmin/TSO1-like CXC 5; Short=AtTCX5;	A0A4S4EGQ1_CAMSI RecName: Full=CRC domain-containing protein {ECO:0000259|PROSITE:PS51634};	Metallothionein-like protein	GO:0005634,nucleus; GO:0003700,DNA-binding transcription factor activity; GO:0046872,metal ion binding; GO:0006355,regulation of DNA-templated transcription; GO:0003674,molecular_function; GO:0140110,transcription regulator activity; GO:0005488,binding; GO:0043167,ion binding; GO:0043169,cation binding; GO:0006139,nucleobase-containing compound metabolic process; GO:0006351,DNA-templated transcri…	PF03638.18:Tesmin/TSO1-like CXC domain, cysteine-rich domain	CPP	TF	CPP
HD.03G0012490	9.1463	10.2312	13.1226	11.3116	10.957	8.3891	3.2443	2.7193	2.5827	1.3986	2.0131	0.8263	0.2396	0.5294	1.3741	194	200	275	246	216	192	75	57	53	33	43	17	6	13	32	GWHAZTZ00000004	61205638	61206674	+	HD.03G0012490	--	--	--	transcription repressor OFP8-like [Camellia sinensis]	OFP8_ARATH RecName: Full=Transcription repressor OFP8; AltName: Full=Ovate family protein 8; Short=AtOFP8;	A0A7J7GY65_CAMSI RecName: Full=Transcription repressor {ECO:0000256|RuleBase:RU367028}; AltName: Full=Ovate family protein {ECO:0000256|RuleBase:RU367028};	--	GO:0005634,nucleus; GO:0045892,negative regulation of DNA-templated transcription; GO:0006139,nucleobase-containing compound metabolic process; GO:0006351,DNA-templated transcription; GO:0006355,regulation of DNA-templated transcription; GO:0006725,cellular aromatic compound metabolic process; GO:0006807,nitrogen compound metabolic process; GO:0008150,biological_process; GO:0008152,metabolic proc…	PF04844.16:Transcriptional repressor, ovate	OFP	TF	OFP
HD.03G0015660	12.5404	13.2852	15.3941	1.8181	2.6439	0.9031	0.4276	0.4287	0.4817	0.3809	0.2103	0.0874	0.0718	0.1098	0.2315	296	289	359	44	58	23	11	10	11	10	5	2	2	3	6	GWHAZTZ00000004	76017014	76020153	+	HD.03G0015660	--	K20558 transcription factor SPEECHLESS | (RefSeq) transcription factor SPEECHLESS-like (A)	ko04016: MAPK signaling pathway - plant	transcription factor bHLH94-like [Camellia sinensis]	BH094_ARATH RecName: Full=Transcription factor bHLH94; AltName: Full=Basic helix-loop-helix protein 94; Short=AtbHLH94; Short=bHLH 94; AltName: Full=Transcription factor EN 16; AltName: Full=bHLH transcription factor bHLH094;	A0A4S4DDH8_CAMSI RecName: Full=BHLH domain-containing protein {ECO:0000259|PROSITE:PS50888};	--	GO:0005634,nucleus; GO:0003700,DNA-binding transcription factor activity; GO:0000981,DNA-binding transcription factor activity, RNA polymerase II-specific; GO:0046983,protein dimerization activity; GO:0000978,RNA polymerase II cis-regulatory region sequence-specific DNA binding; GO:0006357,regulation of transcription by RNA polymerase II; GO:0006355,regulation of DNA-templated transcription; GO:0…	PF00010.29:Helix-loop-helix DNA-binding domain	bHLH	TF	bHLH
HD.03G0017510	8.2156	7.2789	6.532	5.1762	4.7738	6.0203	3.5644	3.2223	3.1159	1.8512	1.834	2.0353	1.0967	1.5036	0.9668	387	316	304	250	209	306	183	150	142	97	87	93	61	82	50	GWHAZTZ00000004	85418907	85422377	+	HD.03G0017510	--	K13425 WRKY transcription factor 22 | (RefSeq) WRKY transcription factor 22 (A)	ko04016: MAPK signaling pathway - plant; ko04626: Plant-pathogen interaction	probable WRKY transcription factor 74 [Camellia sinensis]	WRK39_ARATH RecName: Full=Probable WRKY transcription factor 39; AltName: Full=WRKY DNA-binding protein 39;	A0A4V3WLH9_CAMSI RecName: Full=WRKY domain-containing protein {ECO:0000259|PROSITE:PS50811};	--	GO:0005634,nucleus; GO:0005516,calmodulin binding; GO:0003700,DNA-binding transcription factor activity; GO:0043565,sequence-specific DNA binding; GO:0003674,molecular_function; GO:0005488,binding; GO:0005515,protein binding; GO:0140110,transcription regulator activity; GO:0003676,nucleic acid binding; GO:0003677,DNA binding; GO:0097159,organic cyclic compound binding; GO:1901363,heterocyclic com…	PF03106.18:WRKY DNA -binding domain	WRKY	TF	WRKY
HD.03G0018570	83.647	86.3307	83.5867	46.4106	42.8132	45.5517	24.3618	23.0381	23.5903	19.0419	20.5895	15.2819	14.986	13.6415	13.8751	4486	4267	4429	2552	2134	2636	1424	1221	1224	1136	1112	795	949	847	817	GWHAZTZ00000004	90132496	90137927	-	HD.03G0018570	--	K14486 auxin response factor | (RefSeq) auxin response factor 18-like (A)	ko04075: Plant hormone signal transduction	auxin response factor 18-like [Camellia sinensis]	ARFI_ARATH RecName: Full=Auxin response factor 9;	A0A3Q8TQM1_CAMSI RecName: Full=Auxin response factor {ECO:0000256|RuleBase:RU004561};	--	GO:0005634,nucleus; GO:0003700,DNA-binding transcription factor activity; GO:0000976,transcription cis-regulatory region binding; GO:0009734,auxin-activated signaling pathway; GO:0003674,molecular_function; GO:0140110,transcription regulator activity; GO:0001067,transcription regulatory region nucleic acid binding; GO:0003676,nucleic acid binding; GO:0003677,DNA binding; GO:0003690,double-strande…	PF06507.16:Auxin response factor	B3-ARF	TF	B3->B3-ARF
HD.03G0018880	58.2596	75.8188	87.7567	47.2453	60.3878	37.5014	24.0572	24.9636	26.196	15.512	19.6781	11.6507	17.6009	11.7605	25.6004	2593	3110	3859	2156	2498	1801	1167	1098	1128	768	882	503	925	606	1251	GWHAZTZ00000004	91622900	91628192	+	HD.03G0018880	--	K13426 WRKY transcription factor 29 | (RefSeq) probable WRKY transcription factor 29 (A)	ko04016: MAPK signaling pathway - plant; ko04626: Plant-pathogen interaction	probable WRKY transcription factor 53 [Camellia sinensis]	WRK53_ARATH RecName: Full=Probable WRKY transcription factor 53 {ECO:0000303|PubMed:17369373}; AltName: Full=WRKY DNA-binding protein 53 {ECO:0000303|PubMed:17369373};	A0A4S4E9R5_CAMSI RecName: Full=WRKY domain-containing protein {ECO:0000259|PROSITE:PS50811};	--	GO:0009507,chloroplast; GO:0005634,nucleus; GO:0003677,DNA binding; GO:0003700,DNA-binding transcription factor activity; GO:0000976,transcription cis-regulatory region binding; GO:0042742,defense response to bacterium; GO:0010150,leaf senescence; GO:0045893,positive regulation of DNA-templated transcription; GO:0031347,regulation of defense response; GO:2000022,regulation of jasmonic acid mediat…	PF03106.18:WRKY DNA -binding domain	WRKY	TF	WRKY
HD.03G0019800	52.2225	52.6247	51.878	33.7215	32.288	33.9299	19.6451	17.9824	20.0053	14.9953	13.9905	16.3269	11.0262	11.1036	8.6361	2539	2358	2492	1681	1459	1780	1041	864	941	811	685	770	633	625	461	GWHAZTZ00000004	101585634	101592586	-	HD.03G0019800	--	K13422 transcription factor MYC2 | (RefSeq) transcription factor MYC4-like (A)	ko04016: MAPK signaling pathway - plant; ko04075: Plant hormone signal transduction	GL3a [Camellia sinensis]	GL3_ARATH RecName: Full=Transcription factor GLABRA 3; AltName: Full=Basic helix-loop-helix protein 1; Short=AtMYC6; Short=AtbHLH1; Short=bHLH 1; AltName: Full=Protein SHAPESHIFTER; AltName: Full=Transcription factor EN 31; AltName: Full=bHLH transcription factor bHLH001;	A0A7D5TIS2_CAMSI SubName: Full=GL3a {ECO:0000313|EMBL:QLI42589.1};	--	GO:0005634,nucleus; GO:0003677,DNA binding; GO:0003700,DNA-binding transcription factor activity; GO:0046983,protein dimerization activity; GO:0001708,cell fate specification; GO:0009957,epidermal cell fate specification; GO:0009867,jasmonic acid mediated signaling pathway; GO:0031542,positive regulation of anthocyanin biosynthetic process; GO:0010091,trichome branching; GO:0010026,trichome diffe…	PF14215.9:bHLH-MYC and R2R3-MYB transcription factors N-terminal	bHLH	TF	bHLH
HD.03G0020130	7.9947	7.769	8.6252	7.9687	8.2237	6.7171	2.9824	2.3558	2.5426	1.3426	1.0469	0.5887	0.558	0.4932	0.5201	182	163	194	186	174	165	74	53	56	34	24	13	15	13	13	GWHAZTZ00000004	104834391	104841239	-	HD.03G0020130	--	K09422 transcription factor MYB, plant | (RefSeq) transcription factor MYB41 (A)	--	transcription factor MYB41 [Camellia sinensis]	MYB17_ARATH RecName: Full=Transcription factor MYB17 {ECO:0000305}; AltName: Full=Myb-related protein 17 {ECO:0000303|PubMed:11597504}; Short=AtMYB17 {ECO:0000303|PubMed:11597504}; AltName: Full=Protein LATE MERISTEM IDENTITY 2;	A0A7J7H199_CAMSI SubName: Full=Uncharacterized protein {ECO:0000313|EMBL:KAF5946295.1};	Transcription factor, Myb superfamily	GO:0005634,nucleus; GO:0003677,DNA binding; GO:0003700,DNA-binding transcription factor activity; GO:0009908,flower development; GO:0009909,regulation of flower development; GO:0003674,molecular_function; GO:0003676,nucleic acid binding; GO:0005488,binding; GO:0097159,organic cyclic compound binding; GO:1901363,heterocyclic compound binding; GO:0140110,transcription regulator activity; GO:0000003…	PF00249.34:Myb-like DNA-binding domain	MYB	TF	MYB->MYB
HD.03G0021090	21.4479	22.5257	24.1949	12.4121	12.9526	13.0465	3.9673	5.9168	5.4597	2.4736	2.2688	1.6969	0.8115	0.7215	1.0293	873	845	973	518	490	573	176	238	215	112	93	67	39	34	46	GWHAZTZ00000004	112516455	112522250	-	HD.03G0021090	--	K15601 [histone H3]-dimethyl-L-lysine9 demethylase [EC:1.14.11.65] | (RefSeq) lysine-specific demethylase JMJ25-like (A)	--	growth-regulating factor 9-like isoform X1 [Camellia sinensis]	GRF9_ARATH RecName: Full=Growth-regulating factor 9; Short=AtGRF9; AltName: Full=Transcription activator GRF9;	A0A4S4DWW1_CAMSI RecName: Full=Growth-regulating factor {ECO:0000256|RuleBase:RU367127};	--	GO:0005634,nucleus; GO:0005524,ATP binding; GO:0048366,leaf development; GO:0006355,regulation of DNA-templated transcription; GO:0006351,DNA-templated transcription; GO:0000166,nucleotide binding; GO:0003674,molecular_function; GO:0005488,binding; GO:0017076,purine nucleotide binding; GO:0030554,adenyl nucleotide binding; GO:0032553,ribonucleotide binding; GO:0032555,purine ribonucleotide bindin…	PF08879.13:WRC	GRF	TF	GRF
HD.03G0023280	15.3261	14.523	13.547	12.4517	12.1539	10.3051	4.1834	6.1915	4.9865	3.4907	3.2716	3.3055	2.6407	2.5917	1.8755	521	455	455	434	384	378	155	208	164	132	112	109	106	102	70	GWHAZTZ00000004	127448010	127449671	-	HD.03G0023280	--	--	--	protein FIP2 [Camellia sinensis]	ASIL2_ARATH RecName: Full=Trihelix transcription factor ASIL2 {ECO:0000305}; AltName: Full=6B-interacting protein 1-like 2 {ECO:0000303|PubMed:21330492}; AltName: Full=Trihelix DNA-binding protein ASIL2 {ECO:0000305};	A0A7J7GGV2_CAMSI RecName: Full=MADF domain-containing protein {ECO:0000259|SMART:SM00595};	Transcription factor GT-2 and related proteins, contains trihelix DNA-binding/SANT domain	GO:0005634,nucleus; GO:0003700,DNA-binding transcription factor activity; GO:0000976,transcription cis-regulatory region binding; GO:0009793,embryo development ending in seed dormancy; GO:0006355,regulation of DNA-templated transcription; GO:0010431,seed maturation; GO:0003674,molecular_function; GO:0140110,transcription regulator activity; GO:0001067,transcription regulatory region nucleic acid …	PF13837.9:Myb/SANT-like DNA-binding domain	Trihelix	TF	Trihelix
HD.03G0025070	65.4126	62.7051	66.0546	52.8475	49.4522	62.0487	47.5101	46.4327	45.566	38.5833	36.4298	43.0851	31.165	34.1855	30.6098	1742	1539	1738	1443	1224	1783	1379	1222	1174	1143	977	1113	980	1054	895	GWHAZTZ00000004	143558982	143566678	-	HD.03G0025070	--	--	--	zinc finger CCCH domain-containing protein 14-like [Camellia sinensis]	C3H14_ORYSJ RecName: Full=Zinc finger CCCH domain-containing protein 14; Short=OsC3H14;	A0A4S4EU43_CAMSI SubName: Full=Uncharacterized protein {ECO:0000313|EMBL:THG19975.1};	CCCH-type Zn-finger protein	GO:0005737,cytoplasm; GO:0005634,nucleus; GO:0003677,DNA binding; GO:0046872,metal ion binding; GO:0003729,mRNA binding; GO:0010468,regulation of gene expression; GO:0003674,molecular_function; GO:0003676,nucleic acid binding; GO:0005488,binding; GO:0097159,organic cyclic compound binding; GO:1901363,heterocyclic compound binding; GO:0043167,ion binding; GO:0043169,cation binding; GO:0003723,RNA …	PF00642.27:Zinc finger C-x8-C-x5-C-x3-H type (and similar)	C3H	TF	C3H
HD.03G0025940	7.4076	6.7115	5.9606	7.297	6.0175	6.3159	3.6701	3.3731	5.2448	2.5971	2.6481	1.8328	1.3174	1.1197	1.3156	200	167	159	202	151	184	108	90	137	78	72	48	42	35	39	GWHAZTZ00000004	154494842	154506155	+	HD.03G0025940	--	K08064 nuclear transcription factor Y, alpha | (RefSeq) nuclear transcription factor Y subunit A-4-like (A)	--	nuclear transcription factor Y subunit A-4-like [Camellia sinensis]	NFYA3_ARATH RecName: Full=Nuclear transcription factor Y subunit A-3; Short=AtNF-YA-3; AltName: Full=Transcriptional activator HAP2C;	A0A4S4F173_CAMSI RecName: Full=Nuclear transcription factor Y subunit {ECO:0000256|RuleBase:RU367155};	CCAAT-binding factor, subunit B (HAP2)	GO:0016602,CCAAT-binding factor complex; GO:0000981,DNA-binding transcription factor activity, RNA polymerase II-specific; GO:0000978,RNA polymerase II cis-regulatory region sequence-specific DNA binding; GO:0006357,regulation of transcription by RNA polymerase II; GO:0003674,molecular_function; GO:0003700,DNA-binding transcription factor activity; GO:0140110,transcription regulator activity; GO:…	PF02045.18:CCAAT-binding transcription factor (CBF-B/NF-YA) subunit B	NF-YA	TF	NF-Y->NF-YA
HD.03G0028010	44.7685	42.2384	39.1382	26.9336	24.1241	32.4792	23.2172	21.6594	22.0478	19.5244	18.63	19.1888	15.5758	17.1152	14.108	2422	2106	2092	1494	1213	1896	1369	1158	1154	1175	1015	1007	995	1072	838	GWHAZTZ00000004	174621086	174630603	-	HD.03G0028010	--	K14486 auxin response factor | (RefSeq) auxin response factor 1-like isoform X1 (A)	ko04075: Plant hormone signal transduction	auxin response factor 1-like isoform X2 [Camellia sinensis]	ARFA_ARATH RecName: Full=Auxin response factor 1 {ECO:0000303|PubMed:9188533};	A0A4S4DHS3_CAMSI RecName: Full=Auxin response factor {ECO:0000256|RuleBase:RU004561};	--	GO:0005737,cytoplasm; GO:0005634,nucleus; GO:0003677,DNA binding; GO:0003700,DNA-binding transcription factor activity; GO:0042802,identical protein binding; GO:0043565,sequence-specific DNA binding; GO:0009734,auxin-activated signaling pathway; GO:0008219,cell death; GO:0010150,leaf senescence; GO:0045892,negative regulation of DNA-templated transcription; GO:0009733,response to auxin; GO:000367…	PF06507.16:Auxin response factor	B3-ARF	TF	B3->B3-ARF
HD.03G0028130	43.2055	52.4975	59.3269	65.7095	73.0881	50.4887	31.5843	31.7495	34.0561	12.809	15.5902	9.0777	7.0681	4.9522	8.593	1786	2000	2423	2785	2808	2252	1423	1297	1362	589	649	364	345	237	390	GWHAZTZ00000004	175289096	175291116	-	HD.03G0028130	--	--	--	zinc-finger homeodomain protein 4-like [Camellia sinensis]	ZHD4_ARATH RecName: Full=Zinc-finger homeodomain protein 4; Short=AtZHD4; AltName: Full=Homeobox protein 31; Short=AtHB-31; AltName: Full=Protein FLORAL TRANSITION AT THE MERISTEM 2;	A0A4S4DCY9_CAMSI RecName: Full=ZF-HD dimerization-type domain-containing protein {ECO:0000259|PROSITE:PS51523};	--	GO:0005634,nucleus; GO:0003700,DNA-binding transcription factor activity; GO:0046872,metal ion binding; GO:0042803,protein homodimerization activity; GO:0000976,transcription cis-regulatory region binding; GO:0048574,long-day photoperiodism, flowering; GO:0006355,regulation of DNA-templated transcription; GO:0003674,molecular_function; GO:0140110,transcription regulator activity; GO:0005488,bindi…	PF04770.15:ZF-HD protein dimerisation region	zf-HD	TF	zf-HD
HD.03G0030540	2.8627	3.7152	2.6702	1.1497	0.1812	0.8843	0.3605	0.6816	0.5222	0.656	0.3902	0.868	0.3328	0.4364	0.5624	51	61	47	21	3	17	7	12	9	13	7	15	7	9	11	GWHAZTZ00000004	194468798	194477619	+	HD.03G0030540	--	K09754 5-O-(4-coumaroyl)-D-quinate 3'-monooxygenase [EC:1.14.14.96] | (RefSeq) cytochrome P450 98A2-like (A)	ko00940: Phenylpropanoid biosynthesis; ko00941: Flavonoid biosynthesis; ko00945: Stilbenoid, diarylheptanoid and gingerol biosynthesis; ko01100: Metabolic pathways; ko01110: Biosynthesis of secondary metabolites	homeobox protein knotted-1-like 1 [Camellia sinensis]	KNOSA_ORYSI RecName: Full=Homeobox protein knotted-1-like 10; AltName: Full=Homeobox protein HOS9; AltName: Full=Homeobox protein OSH71; AltName: Full=Homeobox protein knotted-1-like 2; Short=Oskn2;	A0A7J0DNC4_9ERIC SubName: Full=KNOX/ELK homeobox transcription factor {ECO:0000313|EMBL:GFS38933.1};	Transcription factor MEIS1 and related HOX domain proteins	GO:0005634,nucleus; GO:0003677,DNA binding; GO:0000981,DNA-binding transcription factor activity, RNA polymerase II-specific; GO:0003674,molecular_function; GO:0003676,nucleic acid binding; GO:0005488,binding; GO:0097159,organic cyclic compound binding; GO:1901363,heterocyclic compound binding; GO:0003700,DNA-binding transcription factor activity; GO:0140110,transcription regulator activity; GO:0…	PF05920.14:Homeobox KN domain	HB-other	TF	HB->HB-other
HD.04001720	33.6513	47.6578	52.9068	44.7924	52.3341	35.3656	17.7743	20.786	19.9806	8.8201	7.6699	4.5624	3.6419	1.9474	6.5406	806	1052	1252	1100	1165	914	464	492	463	235	185	106	103	54	172	GWHAZTZ00000002	24969627	24971144	-	HD.04001720	--	K09419 heat shock transcription factor, other eukaryote | (RefSeq) LOW QUALITY PROTEIN: heat stress transcription factor B-4-like (A)	--	hypothetical protein HYC85_008462 [Camellia sinensis]	HSFB4_ARATH RecName: Full=Heat stress transcription factor B-4; Short=AtHsfB4; AltName: Full=AtHsf-02;	A0A7J7HU62_CAMSI RecName: Full=HSF_DOMAIN domain-containing protein {ECO:0000259|PROSITE:PS00434};	Heat shock transcription factor	GO:0005737,cytoplasm; GO:0005634,nucleus; GO:0003700,DNA-binding transcription factor activity; GO:0000978,RNA polymerase II cis-regulatory region sequence-specific DNA binding; GO:0008356,asymmetric cell division; GO:0006357,regulation of transcription by RNA polymerase II; GO:0003674,molecular_function; GO:0140110,transcription regulator activity; GO:0000976,transcription cis-regulatory region …	PF00447.20:HSF-type DNA-binding	HSF	TF	HSF
HD.04G0000250	35.9152	32.7166	26.7542	17.6478	14.9999	22.1253	16.203	13.1622	14.5595	12.9667	10.9181	14.7205	8.9163	10.7485	5.8356	2231	1873	1642	1124	866	1483	1097	808	875	896	683	887	654	773	398	GWHAZTZ00000006	182725050	182734328	-	HD.04G0000250	--	K09338 homeobox-leucine zipper protein | (RefSeq) homeobox-leucine zipper protein ATHB-14-like (A)	--	homeobox-leucine zipper protein ATHB-14-like [Camellia sinensis]	ATB14_ARATH RecName: Full=Homeobox-leucine zipper protein ATHB-14; AltName: Full=HD-ZIP protein ATHB-14; AltName: Full=Homeodomain transcription factor ATHB-14; AltName: Full=Protein PHABULOSA;	A0A7J7GW02_CAMSI SubName: Full=Uncharacterized protein {ECO:0000313|EMBL:KAF5944840.1};	--	GO:0005634,nucleus; GO:0003677,DNA binding; GO:0003700,DNA-binding transcription factor activity; GO:0008289,lipid binding; GO:0009955,adaxial/abaxial pattern specification; GO:0030154,cell differentiation; GO:0009855,determination of bilateral symmetry; GO:0080060,integument development; GO:0010014,meristem initiation; GO:0009944,polarity specification of adaxial/abaxial axis; GO:0010072,primary…	PF01852.22:START domain	HB-HD-ZIP	TF	HB->HB-HD-ZIP
HD.04G0001130	58.2455	48.503	48.4136	55.5383	37.6803	58.6163	31.2732	30.5807	35.8195	22.3409	22.4969	17.8627	28.3841	19.4985	17.671	1432	1099	1176	1400	861	1555	838	743	852	611	557	426	824	555	477	GWHAZTZ00000014	212789785	212790986	-	HD.04G0001130	--	K09286 EREBP-like factor | (RefSeq) ethylene-responsive transcription factor ERF023-like (A)	--	ethylene-responsive transcription factor ERF017-like [Camellia sinensis]	ERF17_ARATH RecName: Full=Ethylene-responsive transcription factor ERF017;	A0A7J7HVE9_CAMSI RecName: Full=AP2/ERF domain-containing protein {ECO:0000259|PROSITE:PS51032};	--	GO:0005634,nucleus; GO:0003700,DNA-binding transcription factor activity; GO:0000976,transcription cis-regulatory region binding; GO:0009873,ethylene-activated signaling pathway; GO:0003674,molecular_function; GO:0140110,transcription regulator activity; GO:0001067,transcription regulatory region nucleic acid binding; GO:0003676,nucleic acid binding; GO:0003677,DNA binding; GO:0003690,double-stra…	PF00847.23:AP2 domain	AP2/ERF-ERF	TF	AP2/ERF->AP2/ERF-ERF
HD.04G0001210	585.538	632.268	613.325	217.163	203.743	222.463	199.753	187.48	201.395	174.481	184.156	164.211	151.565	136.842	138.322	16336	16257	16906	6212	5283	6697	6074	5169	5436	5415	5174	4444	4993	4420	4237	GWHAZTZ00000014	212546823	212550020	+	HD.04G0001210	--	K13464 jasmonate ZIM domain-containing protein | (RefSeq) protein TIFY 10A (A)	ko04075: Plant hormone signal transduction	hypothetical protein HYC85_003690 [Camellia sinensis]	TI10A_ARATH RecName: Full=Protein TIFY 10A {ECO:0000303|PubMed:17499004}; AltName: Full=Jasmonate ZIM domain-containing protein 1 {ECO:0000303|PubMed:17637675, ECO:0000303|PubMed:19151223};	A0A7J7HVE0_CAMSI RecName: Full=Tify domain-containing protein {ECO:0000259|PROSITE:PS51320};	--	GO:0005634,nucleus; GO:0005886,plasma membrane; GO:0042802,identical protein binding; GO:0042742,defense response to bacterium; GO:0009908,flower development; GO:0009867,jasmonic acid mediated signaling pathway; GO:0009555,pollen development; GO:1900067,regulation of cellular response to alkaline pH; GO:0031347,regulation of defense response; GO:2000022,regulation of jasmonic acid mediated signal…	PF06200.17:tify domain	Tify	TF	Tify
HD.04G0002430	1.31	2.388	2.2276	0.5622	1.6914	0.777	0.1442	0.2121	0.325	0.0942	0.2081	0.108	0	0.0453	0.0477	25	42	42	11	30	16	3	4	6	2	4	2	0	1	1	GWHAZTZ00000014	205777745	205780598	-	HD.04G0002430	--	K09338 homeobox-leucine zipper protein | (RefSeq) homeobox-leucine zipper protein HAT9-like (A)	--	hypothetical protein HYC85_003785 [Camellia sinensis]	HAT22_ARATH RecName: Full=Homeobox-leucine zipper protein HAT22; AltName: Full=Homeodomain-leucine zipper protein HAT22; Short=HD-ZIP protein 22;	A0A7J7HUN1_CAMSI RecName: Full=Homeobox domain-containing protein {ECO:0000259|PROSITE:PS50071};	Transcription factor HEX, contains HOX and HALZ domains	GO:0005634,nucleus; GO:0003700,DNA-binding transcription factor activity; GO:0000981,DNA-binding transcription factor activity, RNA polymerase II-specific; GO:0000976,transcription cis-regulatory region binding; GO:0009738,abscisic acid-activated signaling pathway; GO:0009737,response to abscisic acid; GO:0009735,response to cytokinin; GO:0009414,response to water deprivation; GO:0003674,molecula…	PF00046.32:Homeodomain	HB-HD-ZIP	TF	HB->HB-HD-ZIP
HD.04G0007460	9.3435	12.0833	11.7387	8.0532	9.6148	8.7599	6.3797	5.9367	6.2887	5.9333	6.3652	4.6481	4.9916	5.091	6.1104	344	410	427	304	329	348	256	216	224	243	236	166	217	217	247	GWHAZTZ00000014	165062854	165086461	+	HD.04G0007460	--	K13424 WRKY transcription factor 33 | (RefSeq) WRKY transcription factor WRKY24-like (A)	ko04016: MAPK signaling pathway - plant; ko04626: Plant-pathogen interaction	probable WRKY transcription factor 32 [Camellia sinensis]	WRK32_ARATH RecName: Full=Probable WRKY transcription factor 32; AltName: Full=WRKY DNA-binding protein 32;	A0A2R6QHL7_ACTCC SubName: Full=WRKY transcription factor {ECO:0000313|EMBL:PSS08121.1};	--	GO:0005634,nucleus; GO:0003700,DNA-binding transcription factor activity; GO:0046872,metal ion binding; GO:0043565,sequence-specific DNA binding; GO:0003674,molecular_function; GO:0140110,transcription regulator activity; GO:0005488,binding; GO:0043167,ion binding; GO:0043169,cation binding; GO:0003676,nucleic acid binding; GO:0003677,DNA binding; GO:0097159,organic cyclic compound binding; GO:19…	PF03106.18:WRKY DNA -binding domain	WRKY	TF	WRKY
HD.04G0007900	4.4993	4.3845	4.757	3.8013	4.3477	2.709	4.4699	3.8569	3.9989	3.7355	3.1588	2.7476	2.4027	2.1535	2.0359	157	141	164	136	141	102	170	133	135	145	111	93	99	87	78	GWHAZTZ00000014	160496412	160516294	+	HD.04G0007900	--	K12126 phytochrome-interacting factor 3 | (RefSeq) transcription factor PIF3-like (A)	ko04075: Plant hormone signal transduction; ko04712: Circadian rhythm - plant	transcription factor bHLH69-like isoform X2 [Camellia sinensis]	RHL1_LOTJA RecName: Full=bHLH transcription factor RHL1 {ECO:0000303|PubMed:19675148}; AltName: Full=Basic helix-loop-helix protein RHL1 {ECO:0000305}; AltName: Full=Protein ROOT HAIRLESS 1 {ECO:0000303|PubMed:19675148}; Short=LjRHL1 {ECO:0000303|PubMed:19675148};	A0A7J7HXP6_CAMSI RecName: Full=BHLH domain-containing protein {ECO:0000259|PROSITE:PS50888};	--	GO:0005634,nucleus; GO:0003677,DNA binding; GO:0046983,protein dimerization activity; GO:0003674,molecular_function; GO:0003676,nucleic acid binding; GO:0005488,binding; GO:0097159,organic cyclic compound binding; GO:1901363,heterocyclic compound binding; GO:0005515,protein binding; GO:0005575,cellular_component; GO:0005622,intracellular anatomical structure; GO:0043226,organelle; GO:0043227,memb…	PF00010.29:Helix-loop-helix DNA-binding domain	bHLH	TF	bHLH
HD.04G0008520	1.8604	2.1801	1.5064	0.6895	0.6806	1.3793	0.6486	0.4895	1.2307	0.3345	0.3695	0.8439	0.3151	0.1286	0.4067	50	54	40	19	17	40	19	13	32	10	10	22	10	4	12	GWHAZTZ00000014	153985147	153990880	-	HD.04G0008520	--	K09264 MADS-box transcription factor, plant | (RefSeq) floral homeotic protein GLOBOSA (A)	--	uncharacterized protein LOC114279475 [Camellia sinensis]	AGL80_ARATH RecName: Full=Agamous-like MADS-box protein AGL80;	A0A4S4DL09_CAMSI RecName: Full=MADS-box domain-containing protein {ECO:0000259|PROSITE:PS50066};	MADS box transcription factor	GO:0005634,nucleus; GO:0043078,polar nucleus; GO:0003700,DNA-binding transcription factor activity; GO:0000981,DNA-binding transcription factor activity, RNA polymerase II-specific; GO:0046983,protein dimerization activity; GO:0000978,RNA polymerase II cis-regulatory region sequence-specific DNA binding; GO:0000976,transcription cis-regulatory region binding; GO:0045944,positive regulation of tra…	PF00319.21:SRF-type transcription factor (DNA-binding and dimerisation domain)	MADS-M-type	TF	MADS->MADS-M-type
HD.04G0009710	33.4892	42.947	47.3571	13.5164	18.9178	11.8082	3.2703	2.8801	2.8594	0.6695	0.6868	0.4388	0.2027	0.1608	0.1696	1259	1488	1759	521	661	479	134	107	104	28	26	16	9	7	7	GWHAZTZ00000014	140662657	140665623	-	HD.04G0009710	--	--	--	growth-regulating factor 8 [Camellia sinensis]	GRF8_ARATH RecName: Full=Growth-regulating factor 8; Short=AtGRF8; AltName: Full=Transcription activator GRF8;	A0A4S4D301_CAMSI RecName: Full=Growth-regulating factor {ECO:0000256|RuleBase:RU367127};	--	GO:0009941,chloroplast envelope; GO:0005634,nucleus; GO:0005524,ATP binding; GO:0048366,leaf development; GO:0006355,regulation of DNA-templated transcription; GO:0006351,DNA-templated transcription; GO:0000166,nucleotide binding; GO:0003674,molecular_function; GO:0005488,binding; GO:0017076,purine nucleotide binding; GO:0030554,adenyl nucleotide binding; GO:0032553,ribonucleotide binding; GO:003…	PF08879.13:WRC	GRF	TF	GRF
HD.04G0014410	2.209	2.0803	1.9405	2.561	3.0495	1.4678	0.9943	1.687	1.4648	1.0491	0.8278	0.7734	0.9884	0.9	1.6703	53	46	46	63	68	38	26	40	34	28	20	18	28	25	44	GWHAZTZ00000014	95162976	95164148	+	HD.04G0014410	--	--	--	hypothetical protein HYC85_004415 [Camellia sinensis]	ZFP1_ARATH RecName: Full=Zinc finger protein 1 {ECO:0000305}; Short=AtZFP1 {ECO:0000303|PubMed:8980531};	A0A7J7HWI1_CAMSI RecName: Full=C2H2-type domain-containing protein {ECO:0000259|PROSITE:PS50157};	--	GO:0005634,nucleus; GO:0003700,DNA-binding transcription factor activity; GO:0046872,metal ion binding; GO:0009738,abscisic acid-activated signaling pathway; GO:0009788,negative regulation of abscisic acid-activated signaling pathway; GO:0009640,photomorphogenesis; GO:0003674,molecular_function; GO:0140110,transcription regulator activity; GO:0005488,binding; GO:0043167,ion binding; GO:0043169,ca…	PF13912.9:C2H2-type zinc finger	C2H2	TF	C2H2
HD.04G0014520	100.787	122.817	134.931	20.7262	24.813	20.4227	16.2063	16.318	18.2926	14.2509	16.3524	13.8067	17.9682	12.4828	18.6395	2950	3313	3902	622	675	645	517	472	518	464	482	392	621	423	599	GWHAZTZ00000014	94186104	94188516	-	HD.04G0014520	--	K13424 WRKY transcription factor 33 | (RefSeq) WRKY transcription factor WRKY24-like (A)	ko04016: MAPK signaling pathway - plant; ko04626: Plant-pathogen interaction	hypothetical protein TEA_009933 [Camellia sinensis var. sinensis]	WRK40_ARATH RecName: Full=Probable WRKY transcription factor 40 {ECO:0000303|Ref.1}; AltName: Full=WRKY DNA-binding protein 40 {ECO:0000303|Ref.1};	A0A4S4CYS8_CAMSI RecName: Full=WRKY domain-containing protein {ECO:0000259|PROSITE:PS50811};	--	GO:0005634,nucleus; GO:0003700,DNA-binding transcription factor activity; GO:0000976,transcription cis-regulatory region binding; GO:0042742,defense response to bacterium; GO:0050832,defense response to fungus; GO:0045892,negative regulation of DNA-templated transcription; GO:0031347,regulation of defense response; GO:0002237,response to molecule of bacterial origin; GO:0009751,response to salicy…	PF03106.18:WRKY DNA -binding domain	WRKY	TF	WRKY
HD.04G0015380	50.3835	55.9354	60.5292	57.8769	74.1299	46.9954	41.4699	42.0282	45.2029	31.4804	31.4579	26.642	23.2429	20.165	30.5599	1856	1899	2203	2186	2538	1868	1665	1530	1611	1290	1167	952	1011	860	1236	GWHAZTZ00000014	88865426	88870510	+	HD.04G0015380	--	K13422 transcription factor MYC2 | (RefSeq) transcription factor MYC2-like (A)	ko04016: MAPK signaling pathway - plant; ko04075: Plant hormone signal transduction	transcription factor ICE1-like [Camellia sinensis]	ICE1_ARATH RecName: Full=Transcription factor ICE1; AltName: Full=Basic helix-loop-helix protein 116; Short=AtbHLH116; Short=bHLH 116; AltName: Full=Inducer of CBF expression 1; AltName: Full=Transcription factor EN 45; AltName: Full=Transcription factor SCREAM; AltName: Full=bHLH transcription factor bHLH116;	A0A4S4EA71_CAMSI RecName: Full=BHLH domain-containing protein {ECO:0000259|PROSITE:PS50888};	--	GO:0005634,nucleus; GO:0000987,cis-regulatory region sequence-specific DNA binding; GO:0001046,core promoter sequence-specific DNA binding; GO:0003677,DNA binding; GO:0003700,DNA-binding transcription factor activity; GO:0046983,protein dimerization activity; GO:0043565,sequence-specific DNA binding; GO:0000976,transcription cis-regulatory region binding; GO:0009738,abscisic acid-activated signal…	PF00010.29:Helix-loop-helix DNA-binding domain	bHLH	TF	bHLH
HD.04G0015550	1.8176	2.6407	2.588	0.7211	1.1601	0.9993	0.0283	0	0.1274	0.0831	0.0612	0	0	0.0266	0	59	79	83	24	35	35	1	0	4	3	2	0	0	1	0	GWHAZTZ00000014	88404248	88410662	-	HD.04G0015550	--	K03263 translation initiation factor 5A | (RefSeq) eukaryotic translation initiation factor 5A-4-like isoform X1 (A)	--	transcription factor bHLH137-like isoform X1 [Camellia sinensis]	BH137_ARATH RecName: Full=Transcription factor bHLH137; AltName: Full=Basic helix-loop-helix protein 137; Short=AtbHLH137; Short=bHLH 137; AltName: Full=Transcription factor EN 89; AltName: Full=bHLH transcription factor bHLH137;	A0A4S4F2R2_CAMSI SubName: Full=Uncharacterized protein {ECO:0000313|EMBL:THG23768.1};	--	GO:0005634,nucleus; GO:0003677,DNA binding; GO:0003700,DNA-binding transcription factor activity; GO:0046983,protein dimerization activity; GO:0071368,cellular response to cytokinin stimulus; GO:0042127,regulation of cell population proliferation; GO:0009739,response to gibberellin; GO:0003674,molecular_function; GO:0003676,nucleic acid binding; GO:0005488,binding; GO:0097159,organic cyclic compo…	PF00010.29:Helix-loop-helix DNA-binding domain	bHLH	TF	bHLH
HD.04G0016650	9.5934	9.0941	10.3759	10.7302	9.6761	9.9714	7.8805	7.7567	7.7442	6.5277	6.7635	5.4388	4.6342	4.5769	4.8578	831	726	888	953	779	932	744	664	649	629	590	457	474	459	462	GWHAZTZ00000014	82131158	82142434	+	HD.04G0016650	--	K11446 [histone H3]-trimethyl-L-lysine4 demethylase [EC:1.14.11.67] | (RefSeq) lysine-specific demethylase 5A isoform X1 (A)	--	lysine-specific demethylase REF6-like [Camellia sinensis]	REF6_ARATH RecName: Full=Lysine-specific demethylase REF6 {ECO:0000303|PubMed:15377760}; EC=1.14.11.- {ECO:0000269|PubMed:33107825}; AltName: Full=Jumonji domain-containing protein 12 {ECO:0000303|PubMed:18713399}; Short=AtJMJ12 {ECO:0000303|PubMed:18713399}; Short=Protein JUMONJI 12 {ECO:0000303|PubMed:18713399}; AltName: Full=Lysine-specific histone demethylase REF6 {ECO:0000303|PubMed:15377760…	A0A4S4DAN6_CAMSI SubName: Full=Uncharacterized protein {ECO:0000313|EMBL:THF98585.1};	DNA-binding protein jumonji/RBP2/SMCY, contains JmjC domain	GO:0031011,Ino80 complex; GO:0005634,nucleus; GO:0032452,histone demethylase activity; GO:0071558,histone H3-tri/di-methyl-lysine-27 demethylase activity; GO:0034647,histone H3-tri/di/monomethyl-lysine-4 demethylase activity; GO:0046872,metal ion binding; GO:0043621,protein self-association; GO:0043565,sequence-specific DNA binding; GO:0046345,abscisic acid catabolic process; GO:0006338,chromatin…	PF02373.25:JmjC domain, hydroxylase	C2H2	TF	C2H2
HD.04G0018400	16.0843	12.504	11.4652	9.9959	8.4419	12.225	5.849	6.5004	6.4371	2.9535	3.1651	3.8926	1.1213	1.4401	1.0719	328	235	231	209	160	269	130	131	127	67	65	77	27	34	24	GWHAZTZ00000014	70571787	70575930	+	HD.04G0018400	--	K09377 cysteine and glycine-rich protein | (RefSeq) LIM domain-containing protein WLIM1-like isoform X1 (A)	--	LIM domain-containing protein WLIM1-like isoform X1 [Camellia sinensis]	WLIM1_ARATH RecName: Full=LIM domain-containing protein WLIM1 {ECO:0000305}; AltName: Full=Widely-expressed LIM protein 1 {ECO:0000303|PubMed:11085265}; Short=AtWLIM1;	A0A7J7HYC3_CAMSI SubName: Full=Uncharacterized protein {ECO:0000313|EMBL:KAF5957437.1};	Regulatory protein MLP and related LIM proteins	GO:0005737,cytoplasm; GO:0005856,cytoskeleton; GO:0005886,plasma membrane; GO:0051015,actin filament binding; GO:0046872,metal ion binding; GO:0003729,mRNA binding; GO:0051017,actin filament bundle assembly; GO:0003674,molecular_function; GO:0003779,actin binding; GO:0005488,binding; GO:0005515,protein binding; GO:0008092,cytoskeletal protein binding; GO:0044877,protein-containing complex binding…	PF00412.25:LIM domain	LIM	TF	LIM
HD.04G0019370	16.9834	20.1568	20.0611	25.4717	21.9948	19.5214	12.4801	13.5676	12.4929	8.0704	7.6025	4.5273	4.4104	3.4911	4.0353	437	478	510	672	526	542	350	345	311	231	197	113	134	104	114	GWHAZTZ00000014	66817369	66819509	+	HD.04G0019370	--	K09422 transcription factor MYB, plant | (RefSeq) myb-related protein 306-like isoform X1 (A)	--	myb-related protein 306-like isoform X2 [Camellia sinensis]	MYB06_ANTMA RecName: Full=Myb-related protein 306;	A0A4Y6JMV6_CAMSI SubName: Full=MYB96 {ECO:0000313|EMBL:QDF83077.1};	Transcription factor, Myb superfamily	GO:0005634,nucleus; GO:0003677,DNA binding; GO:0003674,molecular_function; GO:0003676,nucleic acid binding; GO:0005488,binding; GO:0097159,organic cyclic compound binding; GO:1901363,heterocyclic compound binding; GO:0005575,cellular_component; GO:0005622,intracellular anatomical structure; GO:0043226,organelle; GO:0043227,membrane-bounded organelle; GO:0043229,intracellular organelle; GO:0043231…	PF00249.34:Myb-like DNA-binding domain	MYB	TF	MYB->MYB
HD.04G0020310	22.963	19.2989	19.524	6.8299	4.8305	6.4899	6.6616	5.9776	6.6609	5.0207	5.4179	4.739	2.1648	3.1356	2.2108	1069	828	898	326	209	326	338	275	300	260	254	214	119	169	113	GWHAZTZ00000014	62562326	62566096	+	HD.04G0020310	--	--	--	squamosa promoter-binding-like protein 16 [Camellia sinensis]	SPL6_ARATH RecName: Full=Squamosa promoter-binding-like protein 6;	A0A7J7HZZ0_CAMSI RecName: Full=SBP-type domain-containing protein {ECO:0000259|PROSITE:PS51141};	--	GO:0005634,nucleus; GO:0003700,DNA-binding transcription factor activity; GO:0046872,metal ion binding; GO:0000976,transcription cis-regulatory region binding; GO:0042742,defense response to bacterium; GO:0010468,regulation of gene expression; GO:0006355,regulation of DNA-templated transcription; GO:0003674,molecular_function; GO:0140110,transcription regulator activity; GO:0005488,binding; GO:00…	PF03110.17:SBP domain	SBP	TF	SBP
HD.04G0020820	1.9286	2.166	2.8766	0.792	0.6917	0.439	0.8382	0.3766	0.5595	0.4562	0.6719	0.1744	0.1719	0.2046	0.4314	57	59	84	24	19	14	27	11	16	15	20	5	6	7	14	GWHAZTZ00000014	61082440	61083971	+	HD.04G0020820	--	--	--	transcription factor DICHOTOMA [Camellia sinensis]	CYCLD_ANTLN RecName: Full=Transcription factor CYCLOIDEA; Flags: Fragment;	A0A4S4EQK4_CAMSI SubName: Full=Uncharacterized protein {ECO:0000313|EMBL:THG18595.1};	--	GO:0005634,nucleus; GO:0003677,DNA binding; GO:0003700,DNA-binding transcription factor activity; GO:0003674,molecular_function; GO:0003676,nucleic acid binding; GO:0005488,binding; GO:0097159,organic cyclic compound binding; GO:1901363,heterocyclic compound binding; GO:0140110,transcription regulator activity; GO:0005575,cellular_component; GO:0005622,intracellular anatomical structure; GO:00432…	PF03634.16:TCP family transcription factor	TCP	TF	TCP
HD.04G0020970	4.5516	2.668	4.3156	3.0105	2.4205	2.9819	1.08	1.1647	1.3519	0.6584	0.3896	0.5663	0.4431	0.2937	0.1906	174	94	163	118	86	123	45	44	50	28	15	21	20	13	8	GWHAZTZ00000014	60388350	60390367	-	HD.04G0020970	--	K13434 pathogenesis-related genes transcriptional activator PTI6 | (RefSeq) pathogenesis-related genes transcriptional activator PTI6-like (A)	ko04626: Plant-pathogen interaction	hypothetical protein HYC85_004997 [Camellia sinensis]	EF118_ARATH RecName: Full=Ethylene-responsive transcription factor ERF118;	A0A7J7HY52_CAMSI RecName: Full=AP2/ERF domain-containing protein {ECO:0000259|PROSITE:PS51032};	--	GO:0005634,nucleus; GO:0003700,DNA-binding transcription factor activity; GO:0000976,transcription cis-regulatory region binding; GO:0009873,ethylene-activated signaling pathway; GO:0003674,molecular_function; GO:0140110,transcription regulator activity; GO:0001067,transcription regulatory region nucleic acid binding; GO:0003676,nucleic acid binding; GO:0003677,DNA binding; GO:0003690,double-stra…	PF00847.23:AP2 domain	AP2/ERF-ERF	TF	AP2/ERF->AP2/ERF-ERF
HD.04G0022430	1.2951	0.8563	0.9422	0.5921	0.4572	0.7127	0.5013	0.5324	0.4602	0.2911	0.2009	0.1252	0.2228	0.035	0	64	39	46	30	21	38	27	26	22	16	10	6	13	2	0	GWHAZTZ00000014	53920852	53927963	-	HD.04G0022430	--	K09285 AP2-like factor, ANT lineage | (RefSeq) AP2-like ethylene-responsive transcription factor AIL6 (A)	--	hypothetical protein TEA_028589 [Camellia sinensis var. sinensis]	AIL6_ARATH RecName: Full=AP2-like ethylene-responsive transcription factor AIL6 {ECO:0000303|PubMed:15988559}; AltName: Full=Protein AINTEGUMENTA-LIKE 6 {ECO:0000303|PubMed:15988559};	A0A4S4ESY4_CAMSI SubName: Full=Uncharacterized protein {ECO:0000313|EMBL:THG19336.1};	--	GO:0005634,nucleus; GO:0003677,DNA binding; GO:0003700,DNA-binding transcription factor activity; GO:0009873,ethylene-activated signaling pathway; GO:0003674,molecular_function; GO:0003676,nucleic acid binding; GO:0005488,binding; GO:0097159,organic cyclic compound binding; GO:1901363,heterocyclic compound binding; GO:0140110,transcription regulator activity; GO:0000160,phosphorelay signal transd…	PF00847.23:AP2 domain	AP2/ERF-AP2	TF	AP2/ERF->AP2/ERF-AP2
HD.04G0023210	3.6618	4.3491	4.3073	3.3784	5.9099	3.6688	1.1351	1.6524	1.8413	0.4004	0.7862	0.5611	0.2934	0.1282	1.0366	74	81	86	70	111	80	25	33	36	9	16	11	7	3	23	GWHAZTZ00000014	49440492	49446714	-	HD.04G0023210	--	--	--	zinc finger protein 4 [Camellia sinensis]	ZFP4_ARATH RecName: Full=Zinc finger protein 4 {ECO:0000305};	A0A4S4DM36_CAMSI RecName: Full=C2H2-type domain-containing protein {ECO:0000259|PROSITE:PS50157};	--	GO:0005634,nucleus; GO:0003700,DNA-binding transcription factor activity; GO:0046872,metal ion binding; GO:0000976,transcription cis-regulatory region binding; GO:0009738,abscisic acid-activated signaling pathway; GO:0019760,glucosinolate metabolic process; GO:0009788,negative regulation of abscisic acid-activated signaling pathway; GO:0006355,regulation of DNA-templated transcription; GO:0003674…	PF13912.9:C2H2-type zinc finger	C2H2	TF	C2H2
HD.04G0023860	31.5085	34.3145	33.0677	18.9657	20.2033	20.5403	14.2012	14.0741	14.4061	10.452	10.4774	10.4129	8.1973	8.2726	10.1396	2168	2176	2248	1338	1292	1525	1065	957	959	800	726	695	666	659	766	GWHAZTZ00000014	46906943	46929570	-	HD.04G0023860	--	K14486 auxin response factor | (RefSeq) auxin response factor 5 (A)	ko04075: Plant hormone signal transduction	auxin response factor 8-like [Camellia sinensis]	ARFH_ARATH RecName: Full=Auxin response factor 8; AltName: Full=Protein FRUIT WITHOUT FERTILIZATION;	A0A4S4DMK2_CAMSI RecName: Full=Auxin response factor {ECO:0000256|RuleBase:RU004561};	--	GO:0005634,nucleus; GO:0003700,DNA-binding transcription factor activity; GO:0000976,transcription cis-regulatory region binding; GO:0009734,auxin-activated signaling pathway; GO:0009908,flower development; GO:0010154,fruit development; GO:0009733,response to auxin; GO:0003674,molecular_function; GO:0140110,transcription regulator activity; GO:0001067,transcription regulatory region nucleic acid …	PF06507.16:Auxin response factor	B3-ARF	TF	B3->B3-ARF
HD.04G0024730	2.1813	2.727	2.8798	1.4337	1.8368	1.7579	1.2182	1.1516	0.8332	1.2789	1.1772	0.3422	0.6827	1.024	0.691	46	53	60	31	36	40	28	24	17	30	25	7	17	25	16	GWHAZTZ00000014	43429495	43433300	+	HD.04G0024730	--	K14016 ubiquitin fusion degradation protein 1 | (RefSeq) LOW QUALITY PROTEIN: ubiquitin fusion degradation protein 1 homolog (A)	ko04141: Protein processing in endoplasmic reticulum	NAC domain-containing protein 22-like [Camellia sinensis]	NAC6_SOYBN RecName: Full=NAC domain-containing protein 6 {ECO:0000303|PubMed:16919368}; Short=GmNAC6 {ECO:0000303|PubMed:16919368};	A0A4S4E7L5_CAMSI RecName: Full=NAC domain-containing protein {ECO:0000259|PROSITE:PS51005};	--	GO:0005634,nucleus; GO:0003677,DNA binding; GO:0006355,regulation of DNA-templated transcription; GO:0003674,molecular_function; GO:0003676,nucleic acid binding; GO:0005488,binding; GO:0097159,organic cyclic compound binding; GO:1901363,heterocyclic compound binding; GO:0006139,nucleobase-containing compound metabolic process; GO:0006351,DNA-templated transcription; GO:0006725,cellular aromatic c…	PF02365.18:No apical meristem (NAM) protein	NAC	TF	NAC
HD.04G0025810	61.2504	63.4424	66.5114	62.5512	66.8627	54.2827	37.3285	40.4743	35.2035	26.5432	27.0697	16.7769	18.4054	15.3021	23.6094	1784	1703	1914	1868	1810	1706	1185	1165	992	860	794	474	633	516	755	GWHAZTZ00000014	38896152	38897760	+	HD.04G0025810	--	--	--	hypothetical protein HYC85_005474 [Camellia sinensis]	GATA5_ARATH RecName: Full=GATA transcription factor 5;	A0A7J7I013_CAMSI RecName: Full=GATA-type domain-containing protein {ECO:0000259|PROSITE:PS50114};	GATA-4/5/6 transcription factors	GO:0005634,nucleus; GO:0003700,DNA-binding transcription factor activity; GO:0000976,transcription cis-regulatory region binding; GO:0008270,zinc ion binding; GO:0030154,cell differentiation; GO:0045893,positive regulation of DNA-templated transcription; GO:0003674,molecular_function; GO:0140110,transcription regulator activity; GO:0001067,transcription regulatory region nucleic acid binding; GO:…	PF00320.30:GATA zinc finger	C2C2-GATA	TF	C2C2->C2C2-GATA
HD.04G0025860	1.1276	2.2431	1.875	0.6546	0.6644	0.423	0.4188	0.978	0.6105	0.3138	0.4799	0.3875	0.4093	0.2319	0.4157	42	77	69	25	23	17	17	36	22	13	18	14	18	10	17	GWHAZTZ00000014	38534274	38536400	-	HD.04G0025860	--	--	--	protein SHI RELATED SEQUENCE 1-like [Camellia sinensis]	SHI_ARATH RecName: Full=Protein SHORT INTERNODES;	A0A4S4EKH2_CAMSI SubName: Full=Uncharacterized protein {ECO:0000313|EMBL:THG17081.1};	--	GO:0005634,nucleus; GO:0003677,DNA binding; GO:0003700,DNA-binding transcription factor activity; GO:0046872,metal ion binding; GO:0046982,protein heterodimerization activity; GO:0000976,transcription cis-regulatory region binding; GO:0048653,anther development; GO:0009851,auxin biosynthetic process; GO:0009734,auxin-activated signaling pathway; GO:0009740,gibberellic acid mediated signaling path…	PF05142.15:Domain of unknown function (DUF702)	SRS	TF	SRS
HD.04G0026610	28.7748	31.0776	30.823	22.1917	25.7141	23.8525	19.5318	17.5782	17.7627	15.1612	13.9692	11.7008	11.1692	9.3664	12.9099	1080	1075	1143	854	897	966	799	652	645	633	528	426	495	407	532	GWHAZTZ00000014	36839645	36844807	-	HD.04G0026610	--	K19600 tubby and related proteins | (RefSeq) tubby-like F-box protein 5 (A)	--	tubby-like F-box protein 5 [Camellia sinensis]	TLP5_ORYSJ RecName: Full=Tubby-like F-box protein 5; Short=OsTLP5; AltName: Full=Tubby-like F-box protein 8; Short=OsTLP8;	A0A7J7HZQ3_CAMSI RecName: Full=Tubby-like F-box protein {ECO:0000256|RuleBase:RU361125};	Tub family proteins	--	PF01167.21:Tub family	TUB	TF	TUB
HD.04G0026650	1.595	2.2198	2.1057	2.0291	2.9846	1.6067	1.3044	1.8245	1.1469	1.3092	1.4461	0.6077	0.4698	0.599	1.737	46	59	60	60	80	50	41	52	32	42	42	17	16	20	55	GWHAZTZ00000014	36704596	36706942	+	HD.04G0026650	--	--	--	zinc-finger homeodomain protein 6 [Camellia sinensis]	ZHD6_ARATH RecName: Full=Zinc-finger homeodomain protein 6; Short=AtZHD6; AltName: Full=Homeobox protein 24; Short=AtHB-24;	A0A7J7I1M2_CAMSI SubName: Full=Uncharacterized protein {ECO:0000313|EMBL:KAF5958284.1};	--	GO:0005634,nucleus; GO:0003677,DNA binding; GO:0003700,DNA-binding transcription factor activity; GO:0046872,metal ion binding; GO:0042803,protein homodimerization activity; GO:0000976,transcription cis-regulatory region binding; GO:0006355,regulation of DNA-templated transcription; GO:0003674,molecular_function; GO:0003676,nucleic acid binding; GO:0005488,binding; GO:0097159,organic cyclic compo…	PF04770.15:ZF-HD protein dimerisation region	zf-HD	TF	zf-HD
HD.04G0026770	15.5167	14.1446	13.6679	15.75	12.1374	16.4191	11.939	10.1597	11.5631	8.7102	8.4361	8.9511	6.9966	8.834	5.8406	663	557	577	690	482	757	556	429	478	414	363	371	353	437	274	GWHAZTZ00000014	36297605	36299693	+	HD.04G0026770	--	K14494 DELLA protein | (RefSeq) DELLA protein GAI1-like (A)	ko04075: Plant hormone signal transduction	hypothetical protein HYC85_005501 [Camellia sinensis]	SCL7_POPEU RecName: Full=SCARECROW-LIKE protein 7 {ECO:0000303|PubMed:20616154}; AltName: Full=PeSCL7 {ECO:0000303|PubMed:20616154};	A0A7J7I1I1_CAMSI SubName: Full=Uncharacterized protein {ECO:0000313|EMBL:KAF5958276.1};	--	GO:0005634,nucleus; GO:0003677,DNA binding; GO:0003674,molecular_function; GO:0003676,nucleic acid binding; GO:0005488,binding; GO:0097159,organic cyclic compound binding; GO:1901363,heterocyclic compound binding; GO:0005575,cellular_component; GO:0005622,intracellular anatomical structure; GO:0043226,organelle; GO:0043227,membrane-bounded organelle; GO:0043229,intracellular organelle; GO:0043231…	PF03514.17:GRAS domain family	GRAS	TF	GRAS
HD.04G0026950	13.0637	13.8429	13.8414	10.7384	11.0942	7.2479	3.6078	3.0506	2.6644	2.3566	2.5163	1.4864	1.1471	1.0189	1.5918	299	292	313	252	236	179	90	69	59	60	58	33	31	27	40	GWHAZTZ00000014	35374492	35376542	-	HD.04G0026950	--	--	--	transcription repressor OFP7-like [Camellia sinensis]	OFP7_ARATH RecName: Full=Transcription repressor OFP7; AltName: Full=Ovate family protein 7; Short=AtOFP7;	A0A4S4F014_CAMSI RecName: Full=Transcription repressor {ECO:0000256|RuleBase:RU367028}; AltName: Full=Ovate family protein {ECO:0000256|RuleBase:RU367028};	--	GO:0005634,nucleus; GO:0045892,negative regulation of DNA-templated transcription; GO:0006139,nucleobase-containing compound metabolic process; GO:0006351,DNA-templated transcription; GO:0006355,regulation of DNA-templated transcription; GO:0006725,cellular aromatic compound metabolic process; GO:0006807,nitrogen compound metabolic process; GO:0008150,biological_process; GO:0008152,metabolic proc…	PF04844.16:Transcriptional repressor, ovate	OFP	TF	OFP
HD.04G0027870	4.2167	6.4302	7.959	1.8618	1.8393	0.9242	0.4182	0.5766	1.0307	0.1793	0.5092	0.1469	0.1448	0.0984	0.0259	148	208	276	67	60	35	16	20	35	7	18	5	6	4	1	GWHAZTZ00000014	30365490	30370323	+	HD.04G0027870	--	K14486 auxin response factor | (RefSeq) auxin response factor 19-like (A)	ko04075: Plant hormone signal transduction	LOB domain-containing protein 36-like [Camellia sinensis]	LBD36_ARATH RecName: Full=LOB domain-containing protein 36; AltName: Full=ASYMMETRIC LEAVES 2-like protein 1; Short=AS2-like protein 1;	A0A4S4E5G6_CAMSI RecName: Full=LOB domain-containing protein {ECO:0000259|PROSITE:PS50891};	--	GO:0009965,leaf morphogenesis; GO:0048441,petal development; GO:0009954,proximal/distal pattern formation; GO:0006355,regulation of DNA-templated transcription; GO:0007275,multicellular organism development; GO:0008150,biological_process; GO:0009653,anatomical structure morphogenesis; GO:0010016,shoot system morphogenesis; GO:0032501,multicellular organismal process; GO:0032502,developmental proc…	PF03195.17:Lateral organ boundaries (LOB) domain	LOB	TF	LOB
HD.04G0028320	4.2167	5.9832	6.1482	4.6591	5.1398	3.1427	3.2737	2.3871	3.627	2.3857	2.3425	1.1552	2.0977	1.299	2.1217	143	187	206	162	162	115	121	80	119	90	80	38	84	51	79	GWHAZTZ00000014	28614305	28619198	+	HD.04G0028320	--	K12126 phytochrome-interacting factor 3 | (RefSeq) transcription factor PIF3-like (A)	ko04075: Plant hormone signal transduction; ko04712: Circadian rhythm - plant	transcription factor SPATULA-like [Camellia sinensis]	SPT_ARATH RecName: Full=Transcription factor SPATULA; AltName: Full=Basic helix-loop-helix protein 24; Short=AtbHLH24; Short=bHLH 24; AltName: Full=Transcription factor EN 99; AltName: Full=bHLH transcription factor bHLH024;	A0A4S4ETH0_CAMSI RecName: Full=BHLH domain-containing protein {ECO:0000259|PROSITE:PS50888};	--	GO:0005634,nucleus; GO:0003700,DNA-binding transcription factor activity; GO:0042802,identical protein binding; GO:0046983,protein dimerization activity; GO:0000976,transcription cis-regulatory region binding; GO:0048440,carpel development; GO:0007623,circadian rhythm; GO:0010154,fruit development; GO:0010187,negative regulation of seed germination; GO:0009409,response to cold; GO:0010114,respons…	PF00010.29:Helix-loop-helix DNA-binding domain	bHLH	TF	bHLH
HD.04G0028840	23.0828	25.8064	26.6725	11.9019	12.4599	9.5418	4.4821	5.1009	4.5465	2.2745	1.9713	1.6653	1.3846	0.7733	1.4713	1186	1222	1354	627	595	529	251	259	226	130	102	83	84	46	83	GWHAZTZ00000014	24976105	24980211	-	HD.04G0028840	--	K09285 AP2-like factor, ANT lineage | (RefSeq) AP2-like ethylene-responsive transcription factor ANT isoform X1 (A)	--	AP2-like ethylene-responsive transcription factor ANT isoform X1 [Camellia sinensis]	ANT_ARATH RecName: Full=AP2-like ethylene-responsive transcription factor ANT {ECO:0000303|PubMed:8742706, ECO:0000303|PubMed:8742707}; AltName: Full=Complementing a protein kinase C mutant protein 1; AltName: Full=Protein AINTEGUMENTA {ECO:0000303|PubMed:8742706, ECO:0000303|PubMed:8742707}; AltName: Full=Protein DRAGON; AltName: Full=Protein OVULE MUTANT {ECO:0000303|PubMed:12271029};	A0A7J7I1U7_CAMSI SubName: Full=Uncharacterized protein {ECO:0000313|EMBL:KAF5958384.1};	--	GO:0005634,nucleus; GO:0003677,DNA binding; GO:0003700,DNA-binding transcription factor activity; GO:0000976,transcription cis-regulatory region binding; GO:0030154,cell differentiation; GO:0051301,cell division; GO:0009908,flower development; GO:0019760,glucosinolate metabolic process; GO:0010492,maintenance of shoot apical meristem identity; GO:0010601,positive regulation of auxin biosynthetic …	PF00847.23:AP2 domain	AP2/ERF-AP2	TF	AP2/ERF->AP2/ERF-AP2
HD.04G0029180	3.9911	3.1842	3.5643	1.8318	1.8945	1.1967	0.5385	0.7127	0.546	0.211	0.0583	0	0.3479	0.0507	0.0535	68	50	60	32	30	22	10	12	9	4	1	0	7	1	1	GWHAZTZ00000014	22487153	22489915	-	HD.04G0029180	--	K09422 transcription factor MYB, plant | (RefSeq) transcription factor MYB90-like (A)	--	transcription factor MYB114-like [Camellia sinensis]	MYB1_ACTCC RecName: Full=Transcription factor MYB1 {ECO:0000305}; AltName: Full=Myb-related protein 1 {ECO:0000305};	A0A4S4EEQ0_CAMSI SubName: Full=Uncharacterized protein {ECO:0000313|EMBL:THG14859.1};	Transcription factor, Myb superfamily	GO:0005634,nucleus; GO:0003677,DNA binding; GO:0031542,positive regulation of anthocyanin biosynthetic process; GO:0045893,positive regulation of DNA-templated transcription; GO:0003674,molecular_function; GO:0003676,nucleic acid binding; GO:0005488,binding; GO:0097159,organic cyclic compound binding; GO:1901363,heterocyclic compound binding; GO:0008150,biological_process; GO:0008152,metabolic pr…	PF00249.34:Myb-like DNA-binding domain	MYB	TF	MYB->MYB
HD.04G0029780	4.9359	3.7859	3.4023	1.909	1.1903	3.1153	1.6006	1.8084	1.8032	2.3333	1.9859	1.7546	1.2252	1.4334	1.0464	116	82	79	46	26	79	41	42	41	61	47	40	34	39	27	GWHAZTZ00000014	19189153	19190658	+	HD.04G0029780	--	K07025 putative hydrolase of the HAD superfamily | (RefSeq) uncharacterized protein LOC114292903 (A)	--	LOB domain-containing protein 41-like [Camellia sinensis]	LBD41_ARATH RecName: Full=LOB domain-containing protein 41; AltName: Full=ASYMMETRIC LEAVES 2-like protein 38; Short=AS2-like protein 38;	A0A4S4EU01_CAMSI RecName: Full=LOB domain-containing protein {ECO:0000259|PROSITE:PS50891};	--	GO:0071456,cellular response to hypoxia; GO:0010468,regulation of gene expression; GO:0006355,regulation of DNA-templated transcription; GO:0001666,response to hypoxia; GO:0006950,response to stress; GO:0008150,biological_process; GO:0009628,response to abiotic stimulus; GO:0009987,cellular process; GO:0033554,cellular response to stress; GO:0036293,response to decreased oxygen levels; GO:0036294…	PF03195.17:Lateral organ boundaries (LOB) domain	LOB	TF	LOB
HD.04G0032300	10.7219	11.4596	12.5416	7.5768	7.3224	8.2409	4.4769	5.0674	5.0766	2.4241	2.8051	2.3827	2.3924	1.9409	2.1051	334	329	386	242	212	277	152	156	153	84	88	72	88	70	72	GWHAZTZ00000014	9529185	9533412	+	HD.04G0032300	--	K09391 transcription factor E2F7/8 | (RefSeq) E2F transcription factor-like E2FF isoform X1 (A)	--	hypothetical protein HYC85_006100 [Camellia sinensis]	E2FE_ARATH RecName: Full=E2F transcription factor-like E2FE; AltName: Full=DP-E2F-like protein 1; AltName: Full=E2F-like repressor E2L3;	A0A7J7I289_CAMSI SubName: Full=Uncharacterized protein {ECO:0000313|EMBL:KAF5958875.1};	Transcription factor E2F/dimerization partner (TDP)-like proteins	GO:0005634,nucleus; GO:0090575,RNA polymerase II transcription regulator complex; GO:0003677,DNA binding; GO:0003700,DNA-binding transcription factor activity; GO:0000981,DNA-binding transcription factor activity, RNA polymerase II-specific; GO:0000978,RNA polymerase II cis-regulatory region sequence-specific DNA binding; GO:0042023,DNA endoreduplication; GO:0032876,negative regulation of DNA end…	PF02319.23:E2F/DP family winged-helix DNA-binding domain	E2F-DP	TF	E2F-DP
HD.04G0033270	2.0785	2.7129	3.3538	2.3798	1.9771	2.1217	0.608	0.7316	0.7473	0.3791	0.2692	0.3727	0.2551	0.2082	0.1646	69	83	110	81	61	76	22	24	24	14	9	12	10	8	6	GWHAZTZ00000014	6657387	6662247	-	HD.04G0033270	--	--	--	SUPPRESSOR OF GAMMA RESPONSE 1-like [Camellia sinensis]	NAC8_ARATH RecName: Full=SUPPRESSOR OF GAMMA RESPONSE 1 {ECO:0000303|PubMed:19549833}; AltName: Full=NAC domain-containing protein 8 {ECO:0000303|PubMed:15029955}; Short=ANAC008 {ECO:0000303|PubMed:15029955}; AltName: Full=Protein SOG1; AltName: Full=SUPPRESSOR OF GAMMA RADIATION 1;	A0A4V3WJI6_CAMSI RecName: Full=NAC domain-containing protein {ECO:0000259|PROSITE:PS51005};	--	GO:0005634,nucleus; GO:0003700,DNA-binding transcription factor activity; GO:0000976,transcription cis-regulatory region binding; GO:0000077,DNA damage checkpoint signaling; GO:0040020,regulation of meiotic nuclear division; GO:0006355,regulation of DNA-templated transcription; GO:0010332,response to gamma radiation; GO:0003674,molecular_function; GO:0140110,transcription regulator activity; GO:0…	PF02365.18:No apical meristem (NAM) protein	NAC	TF	NAC
HD.04G0034030	9.0428	8.9637	8.7249	5.131	4.2738	5.6197	2.5588	2.2876	2.0091	0.9877	0.8392	0.7623	0.5905	0.4015	0.5773	428	391	408	249	188	287	132	107	92	52	40	35	33	22	30	GWHAZTZ00000014	4080573	4085562	+	HD.04G0034030	--	--	--	Teosinte glume architecture 1 [Camellia lanceoleosa]	TGA1W_MAIZE RecName: Full=Teosinte glume architecture 1 {ECO:0000303|PubMed:16079849};	A0A7J0E9W0_9ERIC SubName: Full=Squamosa promoter-binding protein-like (SBP domain) transcription factor family protein {ECO:0000313|EMBL:GFY83180.1};	--	GO:0005634,nucleus; GO:0003677,DNA binding; GO:0046872,metal ion binding; GO:0003674,molecular_function; GO:0003676,nucleic acid binding; GO:0005488,binding; GO:0097159,organic cyclic compound binding; GO:1901363,heterocyclic compound binding; GO:0043167,ion binding; GO:0043169,cation binding; GO:0005575,cellular_component; GO:0005622,intracellular anatomical structure; GO:0043226,organelle; GO:0…	PF03110.17:SBP domain	SBP	TF	SBP
HD.04G0034120	4.1389	3.3682	3.5346	1.3245	0.835	1.1387	0.178	0.3272	0.3342	0	0	0.1333	0	0.2793	0.0589	64	48	54	21	12	19	3	5	5	0	0	2	0	5	1	GWHAZTZ00000014	72658112	72665340	+	HD.04G0034120	--	K09422 transcription factor MYB, plant | (RefSeq) transcription factor WER-like (A)	--	transcription factor WER-like [Camellia sinensis]	WER_ARATH RecName: Full=Transcription factor WER; AltName: Full=Myb-related protein 66; Short=AtMYB66; AltName: Full=Protein WEREWOLF;	A0A7J7FY09_CAMSI SubName: Full=Uncharacterized protein {ECO:0000313|EMBL:KAF5933262.1};	Transcription factor, Myb superfamily	GO:0005634,nucleus; GO:0003677,DNA binding; GO:0003700,DNA-binding transcription factor activity; GO:0000976,transcription cis-regulatory region binding; GO:0030154,cell differentiation; GO:0045165,cell fate commitment; GO:0045893,positive regulation of DNA-templated transcription; GO:0048765,root hair cell differentiation; GO:0003674,molecular_function; GO:0003676,nucleic acid binding; GO:000548…	PF00249.34:Myb-like DNA-binding domain	MYB	TF	MYB->MYB
HD.05011177	58.0661	72.1343	76.8894	14.0484	15.0881	10.2685	13.5334	13.174	15.5324	12.4506	14.2344	9.2807	12.0227	10.4975	17.9127	1677	1920	2194	416	405	320	426	376	434	400	414	260	410	351	568	GWHAZTZ00000003	188228729	188232283	-	HD.05011177	--	--	--	transcription factor bHLH92 isoform X1 [Camellia sinensis]	BH092_ARATH RecName: Full=Transcription factor bHLH92; AltName: Full=Basic helix-loop-helix protein 92; Short=AtbHLH92; Short=bHLH 92; AltName: Full=Transcription factor EN 22; AltName: Full=bHLH transcription factor bHLH092;	A0A4V3WJS6_CAMSI RecName: Full=BHLH domain-containing protein {ECO:0000259|PROSITE:PS50888};	--	GO:0005634,nucleus; GO:0003700,DNA-binding transcription factor activity; GO:0046983,protein dimerization activity; GO:0000976,transcription cis-regulatory region binding; GO:0006355,regulation of DNA-templated transcription; GO:0003674,molecular_function; GO:0140110,transcription regulator activity; GO:0005488,binding; GO:0005515,protein binding; GO:0001067,transcription regulatory region nuclei…	PF00010.29:Helix-loop-helix DNA-binding domain	bHLH	TF	bHLH
HD.05G0000310	10.574	7.3405	10.875	12.0872	11.2547	12.1704	5.894	5.5225	6.4637	3.5263	3.6129	3.5164	1.6851	0.9821	1.9676	186	119	189	218	184	231	113	96	110	69	64	60	35	20	38	GWHAZTZ00000015	158046877	158047834	-	HD.05G0000310	--	K09286 EREBP-like factor | (RefSeq) ethylene-responsive transcription factor ERF060-like (A)	--	ethylene-responsive transcription factor ERF003-like [Camellia sinensis]	ERF03_ARATH RecName: Full=Ethylene-responsive transcription factor ERF003;	A0A4S4DLQ9_CAMSI RecName: Full=AP2/ERF domain-containing protein {ECO:0000259|PROSITE:PS51032};	--	GO:0005634,nucleus; GO:0003677,DNA binding; GO:0003700,DNA-binding transcription factor activity; GO:0009873,ethylene-activated signaling pathway; GO:0003674,molecular_function; GO:0003676,nucleic acid binding; GO:0005488,binding; GO:0097159,organic cyclic compound binding; GO:1901363,heterocyclic compound binding; GO:0140110,transcription regulator activity; GO:0000160,phosphorelay signal transd…	PF00847.23:AP2 domain	AP2/ERF-ERF	TF	AP2/ERF->AP2/ERF-ERF
HD.05G0000710	144.021	155.237	166.624	56.4827	61.3495	46.6619	28.7119	30.6416	27.5752	17.3179	18.8339	15.6545	9.4561	7.0211	12.3121	4837	4805	5529	1945	1915	1691	1051	1017	896	647	637	510	375	273	454	GWHAZTZ00000015	209317463	209319104	+	HD.05G0000710	--	K13422 transcription factor MYC2 | (RefSeq) transcription factor MYC4-like (A)	ko04016: MAPK signaling pathway - plant; ko04075: Plant hormone signal transduction	transcription factor MYC2-like [Camellia sinensis]	MYC2_ARATH RecName: Full=Transcription factor MYC2; Short=AtMYC2; AltName: Full=Basic helix-loop-helix protein 6; Short=AtbHLH6; Short=bHLH 6; AltName: Full=Protein JASMONATE INSENSITIVE 1; AltName: Full=R-homologous Arabidopsis protein 1; Short=RAP-1; AltName: Full=Transcription factor EN 38; AltName: Full=Z-box binding factor 1 protein; AltName: Full=bHLH transcription factor bHLH006; AltName: …	A0A4S4EKL6_CAMSI RecName: Full=BHLH domain-containing protein {ECO:0000259|PROSITE:PS50888};	--	GO:0005634,nucleus; GO:0003677,DNA binding; GO:0003700,DNA-binding transcription factor activity; GO:0019900,kinase binding; GO:0046983,protein dimerization activity; GO:0043565,sequence-specific DNA binding; GO:0000976,transcription cis-regulatory region binding; GO:0009738,abscisic acid-activated signaling pathway; GO:0106167,extracellular ATP signaling; GO:0009759,indole glucosinolate biosynth…	PF14215.9:bHLH-MYC and R2R3-MYB transcription factors N-terminal	bHLH	TF	bHLH
HD.05G0001220	98.5138	102.005	99.6554	47.8405	41.9098	49.5343	44.644	44.2629	44.7693	47.0038	45.1045	38.5152	49.7162	43.7732	40.6057	5511	5259	5508	2744	2179	2990	2722	2447	2423	2925	2541	2090	3284	2835	2494	GWHAZTZ00000015	206911836	206914664	-	HD.05G0001220	--	K13422 transcription factor MYC2 | (RefSeq) transcription factor MYC4-like (A)	ko04016: MAPK signaling pathway - plant; ko04075: Plant hormone signal transduction	MYC2 trancriptor [Camellia sinensis]	MTB1_SOLLC RecName: Full=Transcription factor MTB1 {ECO:0000303|PubMed:30610166}; AltName: Full=Basic helix-loop-helix protein 113 {ECO:0000303|PubMed:25612924}; AltName: Full=Protein MYC2-TARGETED BHLH 1 {ECO:0000303|PubMed:30610166}; AltName: Full=Transcription factor bHLH113 {ECO:0000303|PubMed:25612924}; AltName: Full=bHLH transcription factor bHLH113 {ECO:0000305};	A0A167V6C1_CAMSI SubName: Full=MYC2 trancriptor {ECO:0000313|EMBL:ANB66342.1};	--	GO:0005634,nucleus; GO:0003700,DNA-binding transcription factor activity; GO:0046983,protein dimerization activity; GO:0000976,transcription cis-regulatory region binding; GO:0006952,defense response; GO:0031347,regulation of defense response; GO:2000022,regulation of jasmonic acid mediated signaling pathway; GO:0006355,regulation of DNA-templated transcription; GO:0003674,molecular_function; GO:…	PF14215.9:bHLH-MYC and R2R3-MYB transcription factors N-terminal	bHLH	TF	bHLH
HD.05G0001740	29.9797	30.1951	31.4898	11.348	12.9148	12.6983	9.3247	8.5653	9.3343	9.2126	9.5578	7.3253	7.5521	7.3602	7.6837	1059	983	1099	411	424	484	359	299	319	362	340	251	315	301	298	GWHAZTZ00000015	204574505	204577541	-	HD.05G0001740	--	K13426 WRKY transcription factor 29 | (RefSeq) WRKY transcription factor 22-like (A)	ko04016: MAPK signaling pathway - plant; ko04626: Plant-pathogen interaction	hypothetical protein HYC85_011133 [Camellia sinensis]	WRK53_ARATH RecName: Full=Probable WRKY transcription factor 53 {ECO:0000303|PubMed:17369373}; AltName: Full=WRKY DNA-binding protein 53 {ECO:0000303|PubMed:17369373};	A0A7J7HKH1_CAMSI RecName: Full=WRKY domain-containing protein {ECO:0000259|PROSITE:PS50811};	--	GO:0009507,chloroplast; GO:0005634,nucleus; GO:0003677,DNA binding; GO:0003700,DNA-binding transcription factor activity; GO:0000976,transcription cis-regulatory region binding; GO:0042742,defense response to bacterium; GO:0010150,leaf senescence; GO:0045893,positive regulation of DNA-templated transcription; GO:0031347,regulation of defense response; GO:2000022,regulation of jasmonic acid mediat…	PF03106.18:WRKY DNA -binding domain	WRKY	TF	WRKY
HD.05G0001890	5.0116	2.9341	2.7369	2.3912	1.7845	2.5729	1.4225	0.8027	1.3789	0.6158	0.4296	0.7806	0.397	0.654	0.1314	139	75	75	68	46	77	43	22	37	19	12	21	13	21	4	GWHAZTZ00000015	203951238	203952593	+	HD.05G0001890	--	K13434 pathogenesis-related genes transcriptional activator PTI6 | (RefSeq) pathogenesis-related genes transcriptional activator PTI6-like (A)	ko04626: Plant-pathogen interaction	hypothetical protein HYC85_011060 [Camellia sinensis]	CRF3_ARATH RecName: Full=Ethylene-responsive transcription factor CRF3; AltName: Full=Protein CYTOKININ RESPONSE FACTOR 3;	A0A7J7HMD6_CAMSI RecName: Full=AP2/ERF domain-containing protein {ECO:0000259|PROSITE:PS51032};	--	GO:0005737,cytoplasm; GO:0005634,nucleus; GO:0003677,DNA binding; GO:0003700,DNA-binding transcription factor activity; GO:0048825,cotyledon development; GO:0009736,cytokinin-activated signaling pathway; GO:0009873,ethylene-activated signaling pathway; GO:0048366,leaf development; GO:0003674,molecular_function; GO:0003676,nucleic acid binding; GO:0005488,binding; GO:0097159,organic cyclic compoun…	PF00847.23:AP2 domain	AP2/ERF-ERF	TF	AP2/ERF->AP2/ERF-ERF
HD.05G0001910	31.8217	34.4041	38.8926	18.0138	19.0727	18.7334	14.5065	14.5814	14.5101	12.0286	14.167	11.8782	9.758	9.4337	10.8329	1113	1109	1344	646	620	707	553	504	491	468	499	403	403	382	416	GWHAZTZ00000015	203746468	203752211	+	HD.05G0001910	--	K09060 plant G-box-binding factor | (RefSeq) common plant regulatory factor 1-like isoform X1 (A)	--	common plant regulatory factor 1-like isoform X1 [Camellia sinensis]	CPRF1_PETCR RecName: Full=Common plant regulatory factor 1; Short=CPRF-1;	A0A7J7HMA1_CAMSI RecName: Full=BZIP domain-containing protein {ECO:0000259|PROSITE:PS50217};	--	GO:0005634,nucleus; GO:0003700,DNA-binding transcription factor activity; GO:0043565,sequence-specific DNA binding; GO:0003674,molecular_function; GO:0140110,transcription regulator activity; GO:0003676,nucleic acid binding; GO:0003677,DNA binding; GO:0005488,binding; GO:0097159,organic cyclic compound binding; GO:1901363,heterocyclic compound binding; GO:0005575,cellular_component; GO:0005622,in…	PF07777.14:G-box binding protein MFMR	bZIP	TF	bZIP
HD.05G0005690	222.688	242.102	244.124	176.983	179.177	150.763	82.2443	92.5951	92.0368	49.1275	56.278	38.9782	36.1915	26.9293	37.331	5607	5618	6073	4569	4193	4096	2257	2304	2242	1376	1427	952	1076	785	1032	GWHAZTZ00000015	182964593	182970202	-	HD.05G0005690	--	--	--	Axial regulator YABBY 1 [Camellia lanceoleosa]	YAB1_ARATH RecName: Full=Axial regulator YABBY 1; AltName: Full=Fl-54; AltName: Full=Protein ABNORMAL FLORAL ORGANS; AltName: Full=Protein FILAMENTOUS FLOWER; AltName: Full=Protein antherless;	A0A7J7HLN8_CAMSI SubName: Full=Uncharacterized protein {ECO:0000313|EMBL:KAF5952898.1};	--	GO:0005634,nucleus; GO:0003700,DNA-binding transcription factor activity; GO:0046872,metal ion binding; GO:0000976,transcription cis-regulatory region binding; GO:0010158,abaxial cell fate specification; GO:0045165,cell fate commitment; GO:0010154,fruit development; GO:0010450,inflorescence meristem growth; GO:0009933,meristem structural organization; GO:0009944,polarity specification of adaxial/…	PF04690.16:YABBY protein	C2C2-YABBY	TF	C2C2->C2C2-YABBY
HD.05G0005730	17.5525	17.8776	17.4304	6.3793	5.2114	5.9467	1.5193	0.8797	1.1981	0.4838	0.2878	0.3414	0.2104	0.3218	0.1131	424	398	416	158	117	155	40	21	28	13	7	8	6	9	3	GWHAZTZ00000015	182841755	182843310	-	HD.05G0005730	--	--	--	uncharacterized protein LOC114274951 isoform X2 [Camellia sinensis]	RITF1_ARATH RecName: Full=Protein RGF1 INDUCIBLE TRANSCRIPTION FACTOR 1 {ECO:0000303|PubMed:31801996};	A0A7J7HJ22_CAMSI SubName: Full=Uncharacterized protein {ECO:0000313|EMBL:KAF5952900.1};	--	GO:0005634,nucleus; GO:0046872,metal ion binding; GO:0010078,maintenance of root meristem identity; GO:2000377,regulation of reactive oxygen species metabolic process; GO:2000280,regulation of root development; GO:0043434,response to peptide hormone; GO:0003674,molecular_function; GO:0005488,binding; GO:0043167,ion binding; GO:0043169,cation binding; GO:0007275,multicellular organism development;…	PF04640.17:PLATZ transcription factor	PLATZ	TF	PLATZ
HD.05G0006170	16.0103	19.4443	20.8438	22.0412	24.7949	17.6696	10.5426	10.3712	11.482	6.7528	6.9535	5.4798	3.1539	2.3094	5.0154	503	563	647	710	724	599	361	322	349	236	220	167	117	84	173	GWHAZTZ00000015	179040471	179048640	-	HD.05G0006170	--	--	--	squamosa promoter-binding-like protein 7 isoform X2 [Camellia sinensis]	SPL7_ORYSI RecName: Full=Squamosa promoter-binding-like protein 7;	A0A7J7HKH7_CAMSI RecName: Full=SBP-type domain-containing protein {ECO:0000259|PROSITE:PS51141};	--	GO:0005634,nucleus; GO:0003677,DNA binding; GO:0046872,metal ion binding; GO:0003674,molecular_function; GO:0003676,nucleic acid binding; GO:0005488,binding; GO:0097159,organic cyclic compound binding; GO:1901363,heterocyclic compound binding; GO:0043167,ion binding; GO:0043169,cation binding; GO:0005575,cellular_component; GO:0005622,intracellular anatomical structure; GO:0043226,organelle; GO:0…	PF03110.17:SBP domain	SBP	TF	SBP
HD.05G0006190	56.871	56.3696	57.5614	38.691	32.5542	30.6613	18.7675	19.0128	17.3385	7.4528	8.4632	5.791	3.3793	3.1454	3.9166	1468	1341	1468	1024	781	854	528	485	433	214	220	145	103	94	111	GWHAZTZ00000015	178936988	178939913	+	HD.05G0006190	--	--	--	hypothetical protein HYC85_010838 [Camellia sinensis]	SPL8_ARATH RecName: Full=Squamosa promoter-binding-like protein 8;	A0A7J7HLM0_CAMSI RecName: Full=SBP-type domain-containing protein {ECO:0000259|PROSITE:PS51141};	--	GO:0005737,cytoplasm; GO:0005634,nucleus; GO:0003677,DNA binding; GO:0046872,metal ion binding; GO:0048653,anther development; GO:0030154,cell differentiation; GO:0009554,megasporogenesis; GO:0009556,microsporogenesis; GO:0003674,molecular_function; GO:0003676,nucleic acid binding; GO:0005488,binding; GO:0097159,organic cyclic compound binding; GO:1901363,heterocyclic compound binding; GO:0043167…	PF03110.17:SBP domain	SBP	TF	SBP
HD.05G0006810	15.3273	17.4325	18.1301	11.5269	13.6601	8.8566	3.3039	5.8395	5.3445	3.4447	2.2922	2.0941	1.3293	1.276	1.4717	332	348	388	256	275	207	78	125	112	83	50	44	34	32	35	GWHAZTZ00000015	173170444	173173905	-	HD.05G0006810	--	K09338 homeobox-leucine zipper protein | (RefSeq) homeobox-leucine zipper protein HAT4-like (A)	--	Homeobox-leucine zipper protein HAT3 [Camellia lanceoleosa]	HAT3_ARATH RecName: Full=Homeobox-leucine zipper protein HAT3; AltName: Full=Homeodomain-leucine zipper protein HAT3; Short=HD-ZIP protein 3;	A0A2R6S0Y5_ACTCC SubName: Full=Homeobox-leucine zipper protein {ECO:0000313|EMBL:PSS35932.1};	Transcription factor HEX, contains HOX and HALZ domains	GO:0005634,nucleus; GO:0003700,DNA-binding transcription factor activity; GO:0000981,DNA-binding transcription factor activity, RNA polymerase II-specific; GO:0043565,sequence-specific DNA binding; GO:0003674,molecular_function; GO:0140110,transcription regulator activity; GO:0003676,nucleic acid binding; GO:0003677,DNA binding; GO:0005488,binding; GO:0097159,organic cyclic compound binding; GO:1…	PF04618.15:HD-ZIP protein N terminus	HB-HD-ZIP	TF	HB->HB-HD-ZIP
HD.05G0008250	12.2323	21.3371	26.8381	13.2329	21.9286	8.6817	7.3697	8.5392	8.9225	4.8022	6.0925	3.1725	4.1962	2.9591	8.1091	632	1016	1370	701	1053	484	415	436	446	276	317	159	256	177	460	GWHAZTZ00000014	49127526	49137367	-	HD.05G0008250	--	K14491 two-component response regulator ARR-B family | (RefSeq) two-component response regulator ARR1-like (A)	ko04075: Plant hormone signal transduction	transcription repressor KAN1 [Camellia sinensis]	KAN1_ARATH RecName: Full=Transcription repressor KAN1; AltName: Full=Protein KANADI 1;	A0A7J7HZR1_CAMSI SubName: Full=Uncharacterized protein {ECO:0000313|EMBL:KAF5957965.1};	--	GO:0005634,nucleus; GO:0003700,DNA-binding transcription factor activity; GO:0000976,transcription cis-regulatory region binding; GO:0010158,abaxial cell fate specification; GO:0009943,adaxial/abaxial axis specification; GO:0048440,carpel development; GO:1905392,plant organ morphogenesis; GO:0048481,plant ovule development; GO:0009944,polarity specification of adaxial/abaxial axis; GO:0009956,rad…	PF00249.34:Myb-like DNA-binding domain	GARP-G2-like	TF	GARP->GARP-G2-like
HD.05G0010130	10.9176	14.3328	14.9483	9.2201	11.4043	6.0767	3.8549	4.9923	4.5402	2.7183	2.971	2.0672	1.8061	1.8145	3.3049	343	415	464	297	333	206	132	155	138	95	94	63	67	66	114	GWHAZTZ00000015	146901069	146902960	-	HD.05G0010130	--	K09338 homeobox-leucine zipper protein | (RefSeq) homeobox-leucine zipper protein HOX11-like (A)	--	homeobox-leucine zipper protein HOX11-like [Camellia sinensis]	HAT14_ARATH RecName: Full=Homeobox-leucine zipper protein HAT14; AltName: Full=Homeodomain-leucine zipper protein HAT14; Short=HD-ZIP protein 14;	A0A7J7HLW8_CAMSI RecName: Full=Homeobox domain-containing protein {ECO:0000259|PROSITE:PS50071};	Transcription factor HEX, contains HOX and HALZ domains	GO:0005634,nucleus; GO:0003700,DNA-binding transcription factor activity; GO:0000981,DNA-binding transcription factor activity, RNA polymerase II-specific; GO:0000976,transcription cis-regulatory region binding; GO:0003674,molecular_function; GO:0140110,transcription regulator activity; GO:0001067,transcription regulatory region nucleic acid binding; GO:0003676,nucleic acid binding; GO:0003677,DN…	PF00046.32:Homeodomain	HB-HD-ZIP	TF	HB->HB-HD-ZIP
HD.05G0014020	1.8846	2.282	1.4375	1.2787	1.44	1.5947	0.852	1.1608	1.581	0.712	0.4611	0.7884	0.5552	0.8965	0.2985	69	77	52	48	49	63	34	42	56	29	17	28	24	38	12	GWHAZTZ00000012	103843123	103894746	+	HD.05G0014020	--	K21776 protein lin-54 | (RefSeq) uncharacterized protein LOC114257738 isoform X1 (A)	--	protein tesmin/TSO1-like CXC 5 isoform X1 [Camellia sinensis]	TCX5_ARATH RecName: Full=Protein tesmin/TSO1-like CXC 5; Short=AtTCX5;	A0A7J7G6Z8_CAMSI RecName: Full=CRC domain-containing protein {ECO:0000259|PROSITE:PS51634};	Metallothionein-like protein	GO:0005634,nucleus; GO:0003700,DNA-binding transcription factor activity; GO:0046872,metal ion binding; GO:0006355,regulation of DNA-templated transcription; GO:0003674,molecular_function; GO:0140110,transcription regulator activity; GO:0005488,binding; GO:0043167,ion binding; GO:0043169,cation binding; GO:0006139,nucleobase-containing compound metabolic process; GO:0006351,DNA-templated transcri…	PF03638.18:Tesmin/TSO1-like CXC domain, cysteine-rich domain	CPP	TF	CPP
HD.05G0023030	57.2273	72.7759	85.6673	78.9444	96.1106	56.2226	33.4052	37.9146	35.1742	13.8669	15.8787	9.6142	5.0659	3.336	6.2848	2430	2848	3594	3437	3793	2576	1546	1591	1445	655	679	396	254	164	293	GWHAZTZ00000015	111503670	111505745	-	HD.05G0023030	--	--	--	zinc-finger homeodomain protein 4-like [Camellia sinensis]	ZHD4_ARATH RecName: Full=Zinc-finger homeodomain protein 4; Short=AtZHD4; AltName: Full=Homeobox protein 31; Short=AtHB-31; AltName: Full=Protein FLORAL TRANSITION AT THE MERISTEM 2;	A0A7J7HK85_CAMSI RecName: Full=ZF-HD dimerization-type domain-containing protein {ECO:0000259|PROSITE:PS51523};	--	GO:0005634,nucleus; GO:0003700,DNA-binding transcription factor activity; GO:0046872,metal ion binding; GO:0042803,protein homodimerization activity; GO:0000976,transcription cis-regulatory region binding; GO:0048574,long-day photoperiodism, flowering; GO:0006355,regulation of DNA-templated transcription; GO:0003674,molecular_function; GO:0140110,transcription regulator activity; GO:0005488,bindi…	PF04770.15:ZF-HD protein dimerisation region	zf-HD	TF	zf-HD
HD.05G0027890	13.5153	10.4431	9.6895	10.735	9.3089	11.7663	9.676	9.2728	8.2548	5.5226	5.6428	5.6999	5.2027	4.2892	4.2898	264	188	187	215	169	248	206	179	156	120	111	108	120	97	92	GWHAZTZ00000015	21728766	21729825	-	HD.05G0027890	--	K07025 putative hydrolase of the HAD superfamily | (RefSeq) uncharacterized protein LOC114292903 (A)	--	LOB domain-containing protein 37-like [Camellia sinensis]	LBD37_ARATH RecName: Full=LOB domain-containing protein 37; AltName: Full=ASYMMETRIC LEAVES 2-like protein 39; Short=AS2-like protein 39;	A0A6A4KPT6_9ERIC RecName: Full=LOB domain-containing protein {ECO:0000259|PROSITE:PS50891}; Flags: Fragment;	--	GO:0000976,transcription cis-regulatory region binding; GO:0006807,nitrogen compound metabolic process; GO:0010468,regulation of gene expression; GO:0060776,simple leaf morphogenesis; GO:0001067,transcription regulatory region nucleic acid binding; GO:0003674,molecular_function; GO:0003676,nucleic acid binding; GO:0003677,DNA binding; GO:0003690,double-stranded DNA binding; GO:0005488,binding; GO…	PF03195.17:Lateral organ boundaries (LOB) domain	LOB	TF	LOB
HD.05G0028100	29.3869	34.6043	35.0071	24.5189	25.7501	23.7694	20.0429	19.5888	20.2155	17.2718	18.7362	12.0881	16.5712	12.8091	17.4084	3238	3514	3811	2770	2637	2826	2407	2133	2155	2117	2079	1292	2156	1634	2106	GWHAZTZ00000015	21194874	21210863	+	HD.05G0028100	--	K10268 F-box and leucine-rich repeat protein 2/20 | (RefSeq) F-box protein At5g07670-like (A)	--	pathogenesis-related homeodomain protein-like [Camellia sinensis]	PRH_PETCR RecName: Full=Pathogenesis-related homeodomain protein; Short=PRHP;	A0A4S4D4N9_CAMSI SubName: Full=Uncharacterized protein {ECO:0000313|EMBL:THF97177.1};	PHD Zn-finger protein	GO:0005634,nucleus; GO:0003677,DNA binding; GO:0046872,metal ion binding; GO:0006952,defense response; GO:0006355,regulation of DNA-templated transcription; GO:0003674,molecular_function; GO:0003676,nucleic acid binding; GO:0005488,binding; GO:0097159,organic cyclic compound binding; GO:1901363,heterocyclic compound binding; GO:0043167,ion binding; GO:0043169,cation binding; GO:0006950,response t…	PF00628.32:PHD-finger	HB-PHD	TF	HB->HB-PHD
HD.05G0028460	51.127	52.1387	54.6481	31.1869	35.4576	28.8895	25.8434	26.1331	27.0912	19.7919	18.4268	18.2656	20.5101	22.0956	20.912	1463	1375	1545	915	943	892	806	739	750	630	531	507	693	732	657	GWHAZTZ00000015	19847059	19848457	+	HD.05G0028460	--	K09422 transcription factor MYB, plant | (RefSeq) transcription factor MYB73-like (A)	--	transcription factor MYB73-like [Camellia sinensis]	MYB73_ARATH RecName: Full=Transcription factor MYB73 {ECO:0000303|PubMed:11597504}; AltName: Full=Myb-related protein 73 {ECO:0000303|PubMed:11597504}; Short=AtMYB73 {ECO:0000303|PubMed:11597504};	A0A4S4ECJ9_CAMSI SubName: Full=Uncharacterized protein {ECO:0000313|EMBL:THG14008.1};	Transcription factor, Myb superfamily	GO:0005634,nucleus; GO:0003700,DNA-binding transcription factor activity; GO:0000981,DNA-binding transcription factor activity, RNA polymerase II-specific; GO:0000978,RNA polymerase II cis-regulatory region sequence-specific DNA binding; GO:0000976,transcription cis-regulatory region binding; GO:0019760,glucosinolate metabolic process; GO:1901001,negative regulation of response to salt stress; GO…	PF00249.34:Myb-like DNA-binding domain	MYB	TF	MYB->MYB
HD.05G0029070	95.7166	95.4288	103.531	119.421	116.546	93.1872	60.6569	76.1876	76.2503	46.3434	48.1166	35.617	48.9959	33.1734	46.8549	1762	1619	1883	2254	1994	1851	1217	1386	1358	949	892	636	1065	707	947	GWHAZTZ00000015	16698173	16699072	-	HD.05G0029070	--	K09286 EREBP-like factor | (RefSeq) ethylene-responsive transcription factor 4-like (A)	--	hypothetical protein TEA_026423 [Camellia sinensis var. sinensis]	EF109_ARATH RecName: Full=Ethylene-responsive transcription factor ERF109;	A0A4S4DRN8_CAMSI RecName: Full=AP2/ERF domain-containing protein {ECO:0000259|PROSITE:PS51032};	--	GO:0005634,nucleus; GO:0003700,DNA-binding transcription factor activity; GO:0000976,transcription cis-regulatory region binding; GO:0051301,cell division; GO:0050832,defense response to fungus; GO:0009873,ethylene-activated signaling pathway; GO:0010087,phloem or xylem histogenesis; GO:0010928,regulation of auxin mediated signaling pathway; GO:0090357,regulation of tryptophan metabolic process; …	PF00847.23:AP2 domain	AP2/ERF-ERF	TF	AP2/ERF->AP2/ERF-ERF
HD.05G0029170	3.8554	4.4258	3.9304	3.4877	2.9458	3.5212	2.8965	3.1097	2.8588	1.8836	2.2471	2.1313	1.5142	1.4961	1.3486	138	146	139	128	98	136	113	110	99	75	81	74	64	62	53	GWHAZTZ00000015	16550998	16554456	+	HD.05G0029170	--	--	--	B3 domain-containing protein Os01g0234100-like isoform X4 [Camellia sinensis]	Y1341_ORYSJ RecName: Full=B3 domain-containing protein Os01g0234100;	A0A4S4DRP7_CAMSI RecName: Full=TF-B3 domain-containing protein {ECO:0000259|PROSITE:PS50863};	--	GO:0005634,nucleus; GO:0003677,DNA binding; GO:0003674,molecular_function; GO:0003676,nucleic acid binding; GO:0005488,binding; GO:0097159,organic cyclic compound binding; GO:1901363,heterocyclic compound binding; GO:0005575,cellular_component; GO:0005622,intracellular anatomical structure; GO:0043226,organelle; GO:0043227,membrane-bounded organelle; GO:0043229,intracellular organelle; GO:0043231…	PF02362.24:B3 DNA binding domain	B3	TF	B3->B3
HD.05G0031630	28.3573	26.9062	27.2141	17.7047	16.4358	21.1586	14.2244	13.7191	15.019	12.5414	11.7979	14.8302	12.4285	13.248	10.5574	1370	1198	1299	877	738	1103	749	655	702	674	574	695	709	741	560	GWHAZTZ00000015	4694542	4701000	-	HD.05G0031630	--	K05544 tRNA-dihydrouridine synthase 3 [EC:1.3.1.89] | (RefSeq) tRNA-dihydrouridine(47) synthase [NAD(P)(+)]-like isoform X1 (A)	--	hypothetical protein HYC85_017392 [Camellia sinensis]	DUS3L_ARATH RecName: Full=tRNA-dihydrouridine(47) synthase [NAD(P)(+)]-like; EC=1.3.1.89 {ECO:0000250|UniProtKB:Q06053}; AltName: Full=Zinc finger CCCH domain-containing protein 50; Short=AtC3H50; AltName: Full=mRNA-dihydrouridine synthase DUS3 homolog; EC=1.3.1.- {ECO:0000250|UniProtKB:Q9UTH9}; AltName: Full=tRNA-dihydrouridine synthase 3-like;	A0A7J7GT12_CAMSI RecName: Full=tRNA-dihydrouridine(47) synthase [NAD(P)(+)] {ECO:0000256|RuleBase:RU291113}; EC=1.3.1.- {ECO:0000256|RuleBase:RU291113}; AltName: Full=tRNA-dihydrouridine synthase 3 {ECO:0000256|RuleBase:RU291113};	Uncharacterized conserved protein	GO:0005773,vacuole; GO:0050660,flavin adenine dinucleotide binding; GO:0046872,metal ion binding; GO:0017150,tRNA dihydrouridine synthase activity; GO:0006397,mRNA processing; GO:0000166,nucleotide binding; GO:0003674,molecular_function; GO:0005488,binding; GO:0036094,small molecule binding; GO:0043167,ion binding; GO:0043168,anion binding; GO:0097159,organic cyclic compound binding; GO:1901265,n…	PF01207.20:Dihydrouridine synthase (Dus)	C3H	TF	C3H
HD.06001409	1.9687	2.243	1.9926	1.6321	1.624	1.7941	0.7526	0.498	1.1192	0.3835	0.2607	0.2368	0.1389	0.2551	0.2092	60	63	60	51	46	59	25	15	33	13	8	7	5	9	7	GWHAZTZ00000004	22193668	22196984	-	HD.06001409	--	K09422 transcription factor MYB, plant | (RefSeq) transcription factor MYB105-like (A)	--	transcription factor MYB105-like [Camellia sinensis]	MY117_ARATH RecName: Full=Transcription factor MYB117 {ECO:0000305}; AltName: Full=MYB-domain transcription factor LOF1 {ECO:0000303|PubMed:19542355}; AltName: Full=Myb-related protein 117 {ECO:0000305}; Short=AtMYB117 {ECO:0000303|PubMed:11597504}; AltName: Full=Protein CONSTRICTED FRUIT {ECO:0000303|PubMed:21533201}; AltName: Full=Protein LATERAL ORGAN FUSION 1 {ECO:0000303|PubMed:19542355};	A0A4S4E9X1_CAMSI SubName: Full=Uncharacterized protein {ECO:0000313|EMBL:THG12951.1};	Transcription factor, Myb superfamily	GO:0005634,nucleus; GO:0003700,DNA-binding transcription factor activity; GO:0000981,DNA-binding transcription factor activity, RNA polymerase II-specific; GO:0000978,RNA polymerase II cis-regulatory region sequence-specific DNA binding; GO:0010199,organ boundary specification between lateral organs and the meristem; GO:0006355,regulation of DNA-templated transcription; GO:0003674,molecular_funct…	PF00249.34:Myb-like DNA-binding domain	MYB	TF	MYB->MYB
HD.06005092	31.6514	34.6891	34.9571	22.0556	20.99	23.0608	12.438	11.5019	10.9052	5.6012	6.8592	5.3562	2.9503	3.095	2.5021	1590	1606	1735	1136	980	1250	681	571	530	313	347	261	175	180	138	GWHAZTZ00000004	80217399	80239562	+	HD.06005092	--	K21776 protein lin-54 | (RefSeq) CRC domain-containing protein TSO1-like isoform X1 (A)	--	protein tesmin/TSO1-like CXC 3 isoform X1 [Camellia sinensis]	TCX2_ARATH RecName: Full=Protein tesmin/TSO1-like CXC 2; Short=AtTCX2; AltName: Full=Protein TSO1-like 2; Short=Protein SOL2;	A0A4S4E2I0_CAMSI RecName: Full=CRC domain-containing protein {ECO:0000259|PROSITE:PS51634};	Metallothionein-like protein	GO:0005634,nucleus; GO:0003700,DNA-binding transcription factor activity; GO:0046872,metal ion binding; GO:0000976,transcription cis-regulatory region binding; GO:0006355,regulation of DNA-templated transcription; GO:0010375,stomatal complex patterning; GO:0010440,stomatal lineage progression; GO:0003674,molecular_function; GO:0140110,transcription regulator activity; GO:0005488,binding; GO:00431…	PF03638.18:Tesmin/TSO1-like CXC domain, cysteine-rich domain	CPP	TF	CPP
HD.06009169	25.7271	35.8349	37.6395	21.1208	27.9731	14.9262	5.9496	6.0429	6.1414	3.2807	3.3543	1.7412	1.3282	0.8336	1.5658	853	1095	1233	718	862	534	215	198	197	121	112	56	52	32	57	GWHAZTZ00000004	150322625	150324456	+	HD.06009169	--	--	--	Growth-regulating factor 5 [Camellia lanceoleosa]	GRF1_ORYSJ RecName: Full=Growth-regulating factor 1; Short=OsGRF1; AltName: Full=Transcription activator GRF1;	A0A7J7H4A3_CAMSI RecName: Full=Growth-regulating factor {ECO:0000256|RuleBase:RU367127};	--	GO:0005634,nucleus; GO:0005524,ATP binding; GO:0032502,developmental process; GO:0006355,regulation of DNA-templated transcription; GO:0006351,DNA-templated transcription; GO:0000166,nucleotide binding; GO:0003674,molecular_function; GO:0005488,binding; GO:0017076,purine nucleotide binding; GO:0030554,adenyl nucleotide binding; GO:0032553,ribonucleotide binding; GO:0032555,purine ribonucleotide b…	PF08879.13:WRC	GRF	TF	GRF
HD.06011461	12.5662	8.8415	10.2346	9.192	7.1828	9.0984	8.5571	4.8678	7.8135	6.5308	6.2391	5.5664	5.3211	4.9183	4.5603	128	83	103	96	68	100	95	49	77	74	64	55	64	58	51	GWHAZTZ00000004	191024807	191034120	+	HD.06011461	--	K13152 U11/U12 small nuclear ribonucleoprotein 20 kDa protein | (RefSeq) zinc finger CCCH domain-containing protein 3 (A)	--	hypothetical protein HYC85_017093 [Camellia sinensis]	C3H3_ORYSJ RecName: Full=Zinc finger CCCH domain-containing protein 3; Short=OsC3H3;	A0A7J7H2T1_CAMSI RecName: Full=C3H1-type domain-containing protein {ECO:0000259|PROSITE:PS50103};	U1 snRNP-specific protein C	GO:0005689,U12-type spliceosomal complex; GO:0003677,DNA binding; GO:0008270,zinc ion binding; GO:0003674,molecular_function; GO:0003676,nucleic acid binding; GO:0005488,binding; GO:0097159,organic cyclic compound binding; GO:1901363,heterocyclic compound binding; GO:0043167,ion binding; GO:0043169,cation binding; GO:0046872,metal ion binding; GO:0046914,transition metal ion binding; GO:0005575,c…	PF06220.15:U1 zinc finger	C3H	TF	C3H
HD.06G0004500	0.6858	0.9036	1.3387	0.9556	0.8433	0.454	0.4045	0.1983	0.6076	0.1321	0.681	0.2525	0.3734	0.2962	0.1339	14	17	27	20	16	10	9	4	12	3	14	5	9	7	3	GWHAZTZ00000002	213394965	213400661	+	HD.06G0004500	--	K14491 two-component response regulator ARR-B family | (RefSeq) two-component response regulator ORR26-like isoform X1 (A)	ko04075: Plant hormone signal transduction	Myb family transcription factor PHL7 [Camellia lanceoleosa]	PHL7_ARATH RecName: Full=Myb family transcription factor PHL7 {ECO:0000305}; AltName: Full=Protein PHR1-LIKE 7 {ECO:0000305};	A0A2R6RXD5_ACTCC SubName: Full=Myb family transcription factor {ECO:0000313|EMBL:PSS34685.1};	--	GO:0005634,nucleus; GO:0003677,DNA binding; GO:0003700,DNA-binding transcription factor activity; GO:0006355,regulation of DNA-templated transcription; GO:0003674,molecular_function; GO:0003676,nucleic acid binding; GO:0005488,binding; GO:0097159,organic cyclic compound binding; GO:1901363,heterocyclic compound binding; GO:0140110,transcription regulator activity; GO:0006139,nucleobase-containing…	PF14379.9:MYB-CC type transfactor, LHEQLE motif	GARP-G2-like	TF	GARP->GARP-G2-like
HD.06G0005530	32.3743	49.5122	59.4125	38.1469	60.4604	25.2399	22.7162	25.5925	25.4938	14.7065	18.6413	10.7588	14.7306	8.6083	25.7472	1033	1456	1873	1248	1793	869	790	807	787	522	599	333	555	318	902	GWHAZTZ00000002	20051329	20053579	-	HD.06G0005530	--	K14503 brassinosteroid resistant 1/2 | (RefSeq) protein BRASSINAZOLE-RESISTANT 1-like (A)	ko04075: Plant hormone signal transduction	hypothetical protein HYC85_008512 [Camellia sinensis]	BZR2_ARATH RecName: Full=Protein BRASSINAZOLE-RESISTANT 2 {ECO:0000303|PubMed:11970900}; AltName: Full=Protein 107; AltName: Full=Protein BIN2 SUBSTRATE 1 {ECO:0000303|PubMed:12427989}; AltName: Full=Protein BRI1-EMS-SUPPRESSOR 1 {ECO:0000303|PubMed:12007405};	A0A7J7HUA7_CAMSI RecName: Full=BES1_N domain-containing protein {ECO:0000259|Pfam:PF05687};	--	GO:0005737,cytoplasm; GO:0005634,nucleus; GO:0003677,DNA binding; GO:0003700,DNA-binding transcription factor activity; GO:0009742,brassinosteroid mediated signaling pathway; GO:0071367,cellular response to brassinosteroid stimulus; GO:1904961,quiescent center organization; GO:0006351,DNA-templated transcription; GO:0003674,molecular_function; GO:0003676,nucleic acid binding; GO:0005488,binding; …	PF05687.16:BES1/BZR1 plant transcription factor, N-terminal	BES1	TF	BES1
HD.06G0005860	2.1189	1.792	2.5862	1.7323	1.911	1.415	1.6868	1.3558	0.7086	1.1485	1.2377	0.8352	0.7125	0.7805	0.7379	68	53	82	57	57	49	59	43	22	41	40	26	27	29	26	GWHAZTZ00000002	208464448	208468737	-	HD.06G0005860	--	K09422 transcription factor MYB, plant | (RefSeq) transcription factor MYB1-like (A)	--	transcription factor MYB1-like [Camellia sinensis]	MYB1_ARATH RecName: Full=Transcription factor MYB1 {ECO:0000303|PubMed:11597504}; AltName: Full=Myb-related protein 1 {ECO:0000303|PubMed:11597504}; Short=AtMYB1 {ECO:0000303|PubMed:11597504};	A0A4S4E317_CAMSI SubName: Full=Uncharacterized protein {ECO:0000313|EMBL:THG10269.1};	Transcription factor, Myb superfamily	GO:0005829,cytosol; GO:0005634,nucleus; GO:0003700,DNA-binding transcription factor activity; GO:0000981,DNA-binding transcription factor activity, RNA polymerase II-specific; GO:0000978,RNA polymerase II cis-regulatory region sequence-specific DNA binding; GO:0000976,transcription cis-regulatory region binding; GO:0006355,regulation of DNA-templated transcription; GO:0003674,molecular_function; …	PF00249.34:Myb-like DNA-binding domain	MYB	TF	MYB->MYB
HD.06G0006700	17.9572	14.3208	16.6659	23.0218	17.4776	23.7281	11.5272	11.3649	12.199	5.0197	4.5681	5.2331	2.9287	2.987	2.0228	566	416	519	744	512	807	396	354	372	176	145	160	109	109	70	GWHAZTZ00000002	205038422	205042288	+	HD.06G0006700	--	K09422 transcription factor MYB, plant | (RefSeq) transcription factor AS1-like (A)	--	transcription factor AS1-like [Camellia sinensis]	AS1_ARATH RecName: Full=Transcription factor AS1 {ECO:0000303|PubMed:11140682}; AltName: Full=Myb-related protein 91 {ECO:0000303|PubMed:9839469}; Short=AtMYB91 {ECO:0000303|PubMed:9839469}; AltName: Full=Protein ASYMMETRIC LEAVES 1 {ECO:0000303|PubMed:11140682}; AltName: Full=Protein PHANTASTICA {ECO:0000303|PubMed:10102816}; Short=AtPHAN {ECO:0000303|PubMed:10102816};	A0A7J7GKS2_CAMSI SubName: Full=Uncharacterized protein {ECO:0000313|EMBL:KAF5940835.1};	Transcription factor, Myb superfamily	GO:0000793,condensed chromosome; GO:0005730,nucleolus; GO:0005634,nucleus; GO:0003677,DNA binding; GO:0003700,DNA-binding transcription factor activity; GO:0042802,identical protein binding; GO:0042803,protein homodimerization activity; GO:0000976,transcription cis-regulatory region binding; GO:0008356,asymmetric cell division; GO:0042742,defense response to bacterium; GO:0050832,defense response…	PF00249.34:Myb-like DNA-binding domain	MYB	TF	MYB->MYB
HD.06G0007910	5.7615	5.5371	3.2489	3.3716	2.5682	2.5935	2.4166	2.5819	2.4672	1.7018	1.4712	2.9698	1.3244	1.6351	1.1994	70	62	39	42	29	34	32	31	29	23	18	35	19	23	16	GWHAZTZ00000002	39021812	39026340	+	HD.06G0007910	--	K08065 nuclear transcription Y subunit beta | (RefSeq) nuclear transcription factor Y subunit B-1-like isoform X1 (A)	--	nuclear transcription factor Y subunit B-10-like isoform X2 [Camellia sinensis]	NFYB8_ARATH RecName: Full=Nuclear transcription factor Y subunit B-8; Short=AtNF-YB-8;	A0A5B7B3J9_DAVIN SubName: Full=Putative nuclear transcription factor Y subunit B-8 isoform X2 {ECO:0000313|EMBL:MPA63550.1};	CCAAT-binding factor, subunit A (HAP3)	GO:0016602,CCAAT-binding factor complex; GO:0001228,DNA-binding transcription activator activity, RNA polymerase II-specific; GO:0003700,DNA-binding transcription factor activity; GO:0000981,DNA-binding transcription factor activity, RNA polymerase II-specific; GO:0046982,protein heterodimerization activity; GO:0043565,sequence-specific DNA binding; GO:0006357,regulation of transcription by RNA p…	PF00808.26:Histone-like transcription factor (CBF/NF-Y) and archaeal histone	NF-YB	TF	NF-Y->NF-YB
HD.06G0008700	4.0742	4.6777	4.2196	2.6337	2.5996	1.2293	1.3909	0.8629	0.8814	0.9369	0.7997	0.7814	0.4012	0.6547	0.9061	86	91	88	57	51	28	32	18	18	22	17	16	10	16	21	GWHAZTZ00000002	196795649	196796680	+	HD.06G0008700	--	K16221 transcription factor TCP21 (protein CCA1 HIKING EXPEDITION) | (RefSeq) transcription factor TCP7 (A)	ko04712: Circadian rhythm - plant	hypothetical protein HYC85_006751 [Camellia sinensis]	TCP11_ARATH RecName: Full=Transcription factor TCP11;	A0A7J7HMU4_CAMSI RecName: Full=TCP domain-containing protein {ECO:0000259|PROSITE:PS51369};	--	GO:0005634,nucleus; GO:0003700,DNA-binding transcription factor activity; GO:0043565,sequence-specific DNA binding; GO:0007623,circadian rhythm; GO:0006355,regulation of DNA-templated transcription; GO:0003674,molecular_function; GO:0140110,transcription regulator activity; GO:0003676,nucleic acid binding; GO:0003677,DNA binding; GO:0005488,binding; GO:0097159,organic cyclic compound binding; GO:…	PF03634.16:TCP family transcription factor	TCP	TF	TCP
HD.06G0010220	6.3967	6.9898	8.579	8.0465	8.366	7.1222	5.869	6.0154	5.8875	3.6575	3.2545	2.4933	1.7611	1.8157	1.9558	283	285	375	365	344	340	283	263	252	180	145	107	92	93	95	GWHAZTZ00000002	188358033	188361618	+	HD.06G0010220	--	--	--	trihelix transcription factor PTL [Camellia sinensis]	PTL_ARATH RecName: Full=Trihelix transcription factor PTL; AltName: Full=Trihelix DNA-binding protein PETAL LOSS;	A0A4S4CXV5_CAMSI SubName: Full=Uncharacterized protein {ECO:0000313|EMBL:THF94243.1};	Transcription factor GT-2 and related proteins, contains trihelix DNA-binding/SANT domain	GO:0005634,nucleus; GO:0003677,DNA binding; GO:0003700,DNA-binding transcription factor activity; GO:0019900,kinase binding; GO:0042803,protein homodimerization activity; GO:0000976,transcription cis-regulatory region binding; GO:0048498,establishment of petal orientation; GO:0046621,negative regulation of organ growth; GO:0090428,perianth development; GO:0048441,petal development; GO:0009909,reg…	PF13837.9:Myb/SANT-like DNA-binding domain	Trihelix	TF	Trihelix
HD.06G0010380	6.3117	6.2687	5.8137	0.9771	1.5091	1.207	0.7047	0.9124	0.5523	0.6605	0.4311	0.482	0.3677	0.2885	0.1825	189	173	172	30	42	39	23	27	16	22	13	14	13	10	6	GWHAZTZ00000002	187336806	187340871	-	HD.06G0010380	--	K15601 [histone H3]-dimethyl-L-lysine9 demethylase [EC:1.14.11.65] | (RefSeq) lysine-specific demethylase JMJ25-like (A)	--	growth-regulating factor 3-like isoform X1 [Camellia sinensis]	GRF3_ARATH RecName: Full=Growth-regulating factor 3; Short=AtGRF3; AltName: Full=Transcription activator GRF3;	A0A7J7HNG6_CAMSI RecName: Full=Growth-regulating factor {ECO:0000256|RuleBase:RU367127};	--	GO:0005634,nucleus; GO:0005524,ATP binding; GO:0000976,transcription cis-regulatory region binding; GO:0008285,negative regulation of cell population proliferation; GO:0061062,regulation of nematode larval development; GO:0006355,regulation of DNA-templated transcription; GO:0009409,response to cold; GO:0009739,response to gibberellin; GO:0009624,response to nematode; GO:0048364,root development;…	PF08879.13:WRC	GRF	TF	GRF
HD.06G0012250	15.0042	16.7311	15.5601	13.0128	14.9515	9.1989	6.5655	6.3067	5.6308	3.2372	3.5758	3.3315	3.0888	1.5153	2.7332	325	334	333	289	301	215	155	135	118	78	78	70	79	38	65	GWHAZTZ00000002	179559830	179561679	+	HD.06G0012250	--	--	--	dof zinc finger protein DOF2.1-like [Camellia sinensis]	DOF21_ARATH RecName: Full=Dof zinc finger protein DOF2.1 {ECO:0000303|PubMed:12475498}; Short=AtDOF2.1 {ECO:0000303|PubMed:12475498};	A0A7J7HMM9_CAMSI RecName: Full=Dof-type domain-containing protein {ECO:0000259|PROSITE:PS50884};	--	GO:0005730,nucleolus; GO:0003700,DNA-binding transcription factor activity; GO:0000976,transcription cis-regulatory region binding; GO:0008270,zinc ion binding; GO:0006355,regulation of DNA-templated transcription; GO:0003674,molecular_function; GO:0140110,transcription regulator activity; GO:0001067,transcription regulatory region nucleic acid binding; GO:0003676,nucleic acid binding; GO:0003677…	PF02701.18:Dof domain, zinc finger	C2C2-Dof	TF	C2C2->C2C2-Dof
HD.06G0014120	11.927	14.2019	13.8353	12.9476	13.0784	15.1866	12.3705	12.7197	12.6067	5.7059	7.2915	4.4478	3.4607	3.3146	4.4586	575	631	659	640	586	790	650	606	588	306	354	208	197	185	236	GWHAZTZ00000002	168590469	168611635	-	HD.06G0014120	--	--	--	uncharacterized protein LOC114261986 isoform X1 [Camellia sinensis]	--	A0A834HH17_RHOSS RecName: Full=Myb-like domain-containing protein {ECO:0000259|PROSITE:PS50090};	--	--	--	MYB-related	TF	MYB->MYB-related
HD.06G0014540	10.5531	14.1046	13.4906	8.2287	8.4272	8.4813	7.3879	7.3138	7.6696	5.3116	4.9667	3.7964	5.8186	4.4627	6.7332	384	473	485	307	285	333	293	263	270	215	182	134	250	188	269	GWHAZTZ00000004	201311210	201324393	+	HD.06G0014540	--	K13424 WRKY transcription factor 33 | (RefSeq) WRKY transcription factor WRKY24-like (A)	ko04016: MAPK signaling pathway - plant; ko04626: Plant-pathogen interaction	hypothetical protein HYC85_017158 [Camellia sinensis]	WRK32_ARATH RecName: Full=Probable WRKY transcription factor 32; AltName: Full=WRKY DNA-binding protein 32;	A0A7J7H1V7_CAMSI SubName: Full=Uncharacterized protein {ECO:0000313|EMBL:KAF5946930.1};	--	GO:0005634,nucleus; GO:0003700,DNA-binding transcription factor activity; GO:0046872,metal ion binding; GO:0043565,sequence-specific DNA binding; GO:0003674,molecular_function; GO:0140110,transcription regulator activity; GO:0005488,binding; GO:0043167,ion binding; GO:0043169,cation binding; GO:0003676,nucleic acid binding; GO:0003677,DNA binding; GO:0097159,organic cyclic compound binding; GO:19…	PF03106.18:WRKY DNA -binding domain	WRKY	TF	WRKY
HD.06G0014650	3.2087	3.5621	3.5855	1.9356	1.7362	2.3205	1.4635	1.5577	1.342	1.0838	1.013	1.1855	0.8639	0.9132	1.0136	173	177	191	107	87	135	86	83	70	65	55	62	55	57	60	GWHAZTZ00000002	163025921	163028651	-	HD.06G0014650	--	K14494 DELLA protein | (RefSeq) DELLA protein SLR1-like (A)	ko04075: Plant hormone signal transduction	hypothetical protein HYC85_007077 [Camellia sinensis]	SCL14_ARATH RecName: Full=Scarecrow-like protein 14; Short=AtSCL14; AltName: Full=GRAS family protein 2; Short=AtGRAS-2;	A0A7J7HPV8_CAMSI SubName: Full=Uncharacterized protein {ECO:0000313|EMBL:KAF5954221.1};	--	GO:0005829,cytosol; GO:0005634,nucleus; GO:0003700,DNA-binding transcription factor activity; GO:0043565,sequence-specific DNA binding; GO:0000976,transcription cis-regulatory region binding; GO:0045893,positive regulation of DNA-templated transcription; GO:0006355,regulation of DNA-templated transcription; GO:0080183,response to photooxidative stress; GO:0009410,response to xenobiotic stimulus; …	PF03514.17:GRAS domain family	GRAS	TF	GRAS
HD.06G0014700	2.3897	2.4229	2.2006	1.7003	1.4963	1.4522	1.0783	0.8721	1.1135	0.5106	0.603	0.5654	0.8626	0.5414	0.6423	122	114	111	89	71	80	60	44	55	29	31	28	52	32	36	GWHAZTZ00000002	162462306	162464892	-	HD.06G0014700	--	K14494 DELLA protein | (RefSeq) DELLA protein SLR1-like (A)	ko04075: Plant hormone signal transduction	scarecrow-like protein 14 [Camellia sinensis]	SCL14_ARATH RecName: Full=Scarecrow-like protein 14; Short=AtSCL14; AltName: Full=GRAS family protein 2; Short=AtGRAS-2;	A0A4S4E871_CAMSI SubName: Full=Uncharacterized protein {ECO:0000313|EMBL:THG12272.1};	--	GO:0005829,cytosol; GO:0005634,nucleus; GO:0003700,DNA-binding transcription factor activity; GO:0043565,sequence-specific DNA binding; GO:0000976,transcription cis-regulatory region binding; GO:0045893,positive regulation of DNA-templated transcription; GO:0006355,regulation of DNA-templated transcription; GO:0080183,response to photooxidative stress; GO:0009410,response to xenobiotic stimulus; …	PF03514.17:GRAS domain family	GRAS	TF	GRAS
HD.06G0014760	3.6297	2.8842	3.08	2.3958	2.2485	1.9877	1.581	1.5211	1.5158	1.0712	1.3834	1.1717	1.3507	0.9817	1.102	198	145	166	134	114	117	94	82	80	65	76	62	87	62	66	GWHAZTZ00000002	162331832	162334498	-	HD.06G0014760	--	K14494 DELLA protein | (RefSeq) DELLA protein SLR1-like (A)	ko04075: Plant hormone signal transduction	scarecrow-like protein 14 [Camellia sinensis]	SCL14_ARATH RecName: Full=Scarecrow-like protein 14; Short=AtSCL14; AltName: Full=GRAS family protein 2; Short=AtGRAS-2;	A0A4S4DKF2_CAMSI SubName: Full=Uncharacterized protein {ECO:0000313|EMBL:THG03382.1};	--	GO:0005829,cytosol; GO:0005634,nucleus; GO:0003700,DNA-binding transcription factor activity; GO:0043565,sequence-specific DNA binding; GO:0000976,transcription cis-regulatory region binding; GO:0045893,positive regulation of DNA-templated transcription; GO:0006355,regulation of DNA-templated transcription; GO:0080183,response to photooxidative stress; GO:0009410,response to xenobiotic stimulus; …	PF03514.17:GRAS domain family	GRAS	TF	GRAS
HD.06G0016330	3.8971	2.614	2.0798	3.8009	4.2693	2.6923	2.1453	3.1548	2.4168	1.4013	1.0554	1.8261	0.6001	1.1016	0.5808	55	34	29	55	56	41	33	44	33	22	15	25	10	18	9	GWHAZTZ00000002	153519154	153519843	-	HD.06G0016330	--	K09286 EREBP-like factor | (RefSeq) dehydration-responsive element-binding protein 1A-like (A)	--	ethylene-responsive transcription factor ERF027-like [Camellia sinensis]	ERF26_ARATH RecName: Full=Ethylene-responsive transcription factor ERF026;	A0A4S4DJ70_CAMSI RecName: Full=AP2/ERF domain-containing protein {ECO:0000259|PROSITE:PS51032};	--	GO:0005634,nucleus; GO:0003677,DNA binding; GO:0003700,DNA-binding transcription factor activity; GO:0009873,ethylene-activated signaling pathway; GO:0003674,molecular_function; GO:0003676,nucleic acid binding; GO:0005488,binding; GO:0097159,organic cyclic compound binding; GO:1901363,heterocyclic compound binding; GO:0140110,transcription regulator activity; GO:0000160,phosphorelay signal transd…	PF00847.23:AP2 domain	AP2/ERF-ERF	TF	AP2/ERF->AP2/ERF-ERF
HD.06G0016630	105.745	125.655	141.25	96.1715	111.291	73.8277	65.6753	67.6163	66.1692	50.1354	61.5099	34.9531	67.3255	43.9794	86.3765	4488	4915	5923	4185	4390	3381	3038	2836	2717	2367	2629	1439	3374	2161	4025	GWHAZTZ00000002	151227290	151230870	+	HD.06G0016630	--	K13424 WRKY transcription factor 33 | (RefSeq) WRKY transcription factor WRKY24-like (A)	ko04016: MAPK signaling pathway - plant; ko04626: Plant-pathogen interaction	WRKY transcription factor WRKY24-like [Camellia sinensis]	WRK24_ORYSJ RecName: Full=WRKY transcription factor WRKY24 {ECO:0000303|PubMed:15047897}; Short=OsWRKY24 {ECO:0000303|PubMed:15047897};	A0A4S4E068_CAMSI SubName: Full=Uncharacterized protein {ECO:0000313|EMBL:THG09158.1};	--	GO:0005634,nucleus; GO:0003700,DNA-binding transcription factor activity; GO:0043565,sequence-specific DNA binding; GO:0009738,abscisic acid-activated signaling pathway; GO:0009740,gibberellic acid mediated signaling pathway; GO:0009788,negative regulation of abscisic acid-activated signaling pathway; GO:0009938,negative regulation of gibberellic acid mediated signaling pathway; GO:0045893,positi…	PF03106.18:WRKY DNA -binding domain	WRKY	TF	WRKY
HD.06G0016990	3.9916	4.5346	3.6062	3.6057	3.8048	3.3269	2.5562	2.3855	2.4921	2.4805	2.341	1.7675	1.8831	1.8511	1.7812	149	156	133	138	132	134	104	88	90	103	88	64	83	80	73	GWHAZTZ00000002	149539592	149543948	-	HD.06G0016990	--	K11111 telomeric repeat-binding factor 2 | (RefSeq) uncharacterized protein LOC114260666 isoform X1 (A)	--	uncharacterized protein LOC114260666 isoform X2 [Camellia sinensis]	SMH5_MAIZE RecName: Full=Single myb histone 5; AltName: Full=Protein SINGLE MYB HISTONE5;	A0A4S4ET64_CAMSI SubName: Full=Uncharacterized protein {ECO:0000313|EMBL:THG20060.1};	--	GO:0000785,chromatin; GO:0000781,chromosome, telomeric region; GO:0005730,nucleolus; GO:0000786,nucleosome; GO:0005634,nucleus; GO:0003691,double-stranded telomeric DNA binding; GO:0042803,protein homodimerization activity; GO:0043047,single-stranded telomeric DNA binding; GO:0006334,nucleosome assembly; GO:0003674,molecular_function; GO:0003676,nucleic acid binding; GO:0003677,DNA binding; GO:00…	PF00249.34:Myb-like DNA-binding domain	MYB-related	TF	MYB->MYB-related
HD.06G0017340	16.6073	21.3697	21.7923	14.9514	15.0623	10.2854	5.8605	5.4939	6.2721	2.0576	2.9071	2.0578	0.8565	0.8506	1.2363	624	740	809	576	526	417	240	204	228	86	110	75	38	37	51	GWHAZTZ00000002	148136193	148163704	+	HD.06G0017340	--	K20720 reticulon-4 | (RefSeq) reticulon-like protein B21 (A)	--	hypothetical protein HYC85_007401 [Camellia sinensis]	Y5828_ARATH RecName: Full=Putative B3 domain-containing protein At5g58280;	A0A7J7HPQ3_CAMSI RecName: Full=TF-B3 domain-containing protein {ECO:0000259|PROSITE:PS50863};	--	GO:0005634,nucleus; GO:0003677,DNA binding; GO:0003674,molecular_function; GO:0003676,nucleic acid binding; GO:0005488,binding; GO:0097159,organic cyclic compound binding; GO:1901363,heterocyclic compound binding; GO:0005575,cellular_component; GO:0005622,intracellular anatomical structure; GO:0043226,organelle; GO:0043227,membrane-bounded organelle; GO:0043229,intracellular organelle; GO:0043231…	PF02362.24:B3 DNA binding domain	B3	TF	B3->B3
HD.06G0018620	1.1673	1.4614	2.3174	0.5692	1.0627	1.0402	0.5767	0.5906	0.4176	0.2825	0.1783	0.324	0.2281	0.1163	0.2453	26	30	51	13	22	25	14	13	9	7	4	7	6	3	6	GWHAZTZ00000002	136626749	136643130	-	HD.06G0018620	--	--	--	ethylene-responsive transcription factor-like protein At4g13040 isoform X1 [Camellia sinensis]	ERFL1_ARATH RecName: Full=Ethylene-responsive transcription factor-like protein At4g13040;	A0A7J7HRG6_CAMSI RecName: Full=AP2/ERF domain-containing protein {ECO:0000259|SMART:SM00380};	--	GO:0005634,nucleus; GO:0003677,DNA binding; GO:0003700,DNA-binding transcription factor activity; GO:0009873,ethylene-activated signaling pathway; GO:0003674,molecular_function; GO:0003676,nucleic acid binding; GO:0005488,binding; GO:0097159,organic cyclic compound binding; GO:1901363,heterocyclic compound binding; GO:0140110,transcription regulator activity; GO:0000160,phosphorelay signal transd…	PF00847.23:AP2 domain	AP2/ERF-ERF	TF	AP2/ERF->AP2/ERF-ERF
HD.06G0019620	18.9266	16.0832	15.9704	12.669	10.2892	12.4814	7.4579	6.3302	7.1662	2.6506	3.0071	2.7111	0.9786	1.0669	0.9073	475	372	396	326	240	338	204	157	174	74	76	66	29	31	25	GWHAZTZ00000002	130381928	130398579	+	HD.06G0019620	--	--	--	B3 domain-containing protein At3g19184 [Camellia sinensis]	Y3918_ARATH RecName: Full=B3 domain-containing protein At3g19184;	A0A4S4EE29_CAMSI RecName: Full=TF-B3 domain-containing protein {ECO:0000259|PROSITE:PS50863};	--	GO:0005634,nucleus; GO:0003677,DNA binding; GO:0003674,molecular_function; GO:0003676,nucleic acid binding; GO:0005488,binding; GO:0097159,organic cyclic compound binding; GO:1901363,heterocyclic compound binding; GO:0005575,cellular_component; GO:0005622,intracellular anatomical structure; GO:0043226,organelle; GO:0043227,membrane-bounded organelle; GO:0043229,intracellular organelle; GO:0043231…	PF02362.24:B3 DNA binding domain	B3	TF	B3->B3
HD.06G0019640	2.4843	1.7252	1.5087	1.6153	1.1048	1.6884	1.1853	0.905	1.1983	0.7146	0.6249	0.7512	0.3086	0.6008	0.2414	75	48	45	50	31	55	39	27	35	24	19	22	11	21	8	GWHAZTZ00000002	130315160	130318479	+	HD.06G0019640	--	--	--	B3 domain-containing protein Os01g0234100-like [Camellia sinensis]	Y1341_ORYSJ RecName: Full=B3 domain-containing protein Os01g0234100;	A0A4S4DWU2_CAMSI RecName: Full=TF-B3 domain-containing protein {ECO:0000259|PROSITE:PS50863};	--	GO:0005634,nucleus; GO:0003677,DNA binding; GO:0003674,molecular_function; GO:0003676,nucleic acid binding; GO:0005488,binding; GO:0097159,organic cyclic compound binding; GO:1901363,heterocyclic compound binding; GO:0005575,cellular_component; GO:0005622,intracellular anatomical structure; GO:0043226,organelle; GO:0043227,membrane-bounded organelle; GO:0043229,intracellular organelle; GO:0043231…	PF02362.24:B3 DNA binding domain	B3	TF	B3->B3
HD.06G0023370	20.7554	21.8201	24.1351	10.9762	10.7192	8.1216	6.0515	7.6542	5.8162	3.2756	5.5876	2.8054	3.0858	2.0716	2.7306	450	436	517	244	216	190	143	164	122	79	122	59	79	52	65	GWHAZTZ00000002	98997103	99005723	-	HD.06G0023370	--	K13422 transcription factor MYC2 | (RefSeq) transcription factor MYC2-like (A)	ko04016: MAPK signaling pathway - plant; ko04075: Plant hormone signal transduction	transcription factor bHLH35-like [Camellia sinensis]	BH035_ARATH RecName: Full=Transcription factor bHLH35; AltName: Full=Basic helix-loop-helix protein 35; Short=AtbHLH35; Short=bHLH 35; AltName: Full=Transcription factor EN 41; AltName: Full=bHLH transcription factor bHLH035;	A0A7J7HPT0_CAMSI RecName: Full=BHLH domain-containing protein {ECO:0000259|PROSITE:PS50888};	--	GO:0005634,nucleus; GO:0003700,DNA-binding transcription factor activity; GO:0046983,protein dimerization activity; GO:0043565,sequence-specific DNA binding; GO:0006355,regulation of DNA-templated transcription; GO:0003674,molecular_function; GO:0140110,transcription regulator activity; GO:0005488,binding; GO:0005515,protein binding; GO:0003676,nucleic acid binding; GO:0003677,DNA binding; GO:009…	PF00010.29:Helix-loop-helix DNA-binding domain	bHLH	TF	bHLH
HD.06G0029110	26.7605	30.2927	30.219	2.9146	2.0277	1.5719	0.741	1.0897	0.7792	0.2904	0.401	0.333	0	0.0465	0.1716	994	1037	1109	111	70	63	30	40	28	12	15	12	0	2	7	GWHAZTZ00000002	55306945	55310257	-	HD.06G0029110	--	K09286 EREBP-like factor | (RefSeq) ethylene-responsive transcription factor RAP2-3-like (A)	--	ethylene-responsive transcription factor ABR1-like isoform X1 [Camellia sinensis]	EF110_ARATH RecName: Full=Ethylene-responsive transcription factor ERF110;	A0A4S4EW51_CAMSI RecName: Full=AP2/ERF domain-containing protein {ECO:0000259|PROSITE:PS51032};	--	GO:0005634,nucleus; GO:0003677,DNA binding; GO:0003700,DNA-binding transcription factor activity; GO:0009873,ethylene-activated signaling pathway; GO:0045893,positive regulation of DNA-templated transcription; GO:0048510,regulation of timing of transition from vegetative to reproductive phase; GO:0003674,molecular_function; GO:0003676,nucleic acid binding; GO:0005488,binding; GO:0097159,organic c…	PF00847.23:AP2 domain	AP2/ERF-ERF	TF	AP2/ERF->AP2/ERF-ERF
HD.06G0031630	137.445	120.616	113.441	85.6512	78.2331	92.1526	40.0005	38.7596	34.272	16.5558	18.6527	17.3563	7.0357	7.3663	6.8636	3739	3024	3049	2389	1978	2705	1186	1042	902	501	511	458	226	232	205	GWHAZTZ00000002	39991792	39993121	-	HD.06G0031630	--	--	--	zinc-finger homeodomain protein 1 [Camellia sinensis var. sinensis]	ZHD1_ORYSJ RecName: Full=Zinc-finger homeodomain protein 1; Short=OsZHD1;	A0A1P9FG62_CAMSI SubName: Full=Zinc-finger homeodomain protein 1 {ECO:0000313|EMBL:AQE45244.1};	--	GO:0005634,nucleus; GO:0003700,DNA-binding transcription factor activity; GO:0046872,metal ion binding; GO:0000976,transcription cis-regulatory region binding; GO:0006355,regulation of DNA-templated transcription; GO:0003674,molecular_function; GO:0140110,transcription regulator activity; GO:0005488,binding; GO:0043167,ion binding; GO:0043169,cation binding; GO:0001067,transcription regulatory re…	PF04770.15:ZF-HD protein dimerisation region	zf-HD	TF	zf-HD
HD.06G0032840	66.0194	71.8323	71.819	49.212	52.8193	45.6982	16.5519	18.7158	19.3623	8.6492	8.2512	6.4246	4.5988	3.7775	4.6471	3623	3633	3894	2769	2694	2706	990	1015	1028	528	456	342	298	240	280	GWHAZTZ00000002	33102891	33107464	+	HD.06G0032840	--	K09285 AP2-like factor, ANT lineage | (RefSeq) AP2-like ethylene-responsive transcription factor CRL5 (A)	--	AP2-like ethylene-responsive transcription factor CRL5 [Camellia sinensis]	ANT_ARATH RecName: Full=AP2-like ethylene-responsive transcription factor ANT {ECO:0000303|PubMed:8742706, ECO:0000303|PubMed:8742707}; AltName: Full=Complementing a protein kinase C mutant protein 1; AltName: Full=Protein AINTEGUMENTA {ECO:0000303|PubMed:8742706, ECO:0000303|PubMed:8742707}; AltName: Full=Protein DRAGON; AltName: Full=Protein OVULE MUTANT {ECO:0000303|PubMed:12271029};	A0A4S4ER82_CAMSI SubName: Full=Uncharacterized protein {ECO:0000313|EMBL:THG18942.1};	--	GO:0005634,nucleus; GO:0003677,DNA binding; GO:0003700,DNA-binding transcription factor activity; GO:0000976,transcription cis-regulatory region binding; GO:0030154,cell differentiation; GO:0051301,cell division; GO:0009908,flower development; GO:0019760,glucosinolate metabolic process; GO:0010492,maintenance of shoot apical meristem identity; GO:0010601,positive regulation of auxin biosynthetic …	PF00847.23:AP2 domain	AP2/ERF-AP2	TF	AP2/ERF->AP2/ERF-AP2
HD.06G0032870	53.4233	60.1002	61.7028	22.0148	20.0809	16.8465	6.6416	6.5058	8.2231	2.5572	3.973	2.1934	2.2132	1.4383	2.6541	2310	2395	2636	976	807	786	313	278	344	123	173	92	113	72	126	GWHAZTZ00000002	32916207	32920250	-	HD.06G0032870	--	K15601 [histone H3]-dimethyl-L-lysine9 demethylase [EC:1.14.11.65] | (RefSeq) lysine-specific demethylase JMJ25-like (A)	--	growth-regulating factor 1-like isoform X2 [Camellia sinensis]	GRF6_ORYSJ RecName: Full=Growth-regulating factor 6; Short=OsGRF6; AltName: Full=Transcription activator GRF6;	A0A7J7HSD7_CAMSI RecName: Full=Growth-regulating factor {ECO:0000256|RuleBase:RU367127};	--	GO:0005634,nucleus; GO:0005524,ATP binding; GO:0032502,developmental process; GO:0006355,regulation of DNA-templated transcription; GO:0006351,DNA-templated transcription; GO:0000166,nucleotide binding; GO:0003674,molecular_function; GO:0005488,binding; GO:0017076,purine nucleotide binding; GO:0030554,adenyl nucleotide binding; GO:0032553,ribonucleotide binding; GO:0032555,purine ribonucleotide b…	PF08879.13:WRC	GRF	TF	GRF
HD.06G0033920	13.2048	12.0781	15.0955	13.7658	13.4249	13.6199	9.7458	9.9019	8.1591	5.363	5.4906	4.5001	5.0216	3.5505	3.4457	363	306	410	388	343	404	292	269	217	164	152	120	163	113	104	GWHAZTZ00000002	27611018	27616565	-	HD.06G0033920	--	K13425 WRKY transcription factor 22 | (RefSeq) WRKY transcription factor 22 (A)	ko04016: MAPK signaling pathway - plant; ko04626: Plant-pathogen interaction	probable WRKY transcription factor 7 [Camellia sinensis]	WRKY7_ARATH RecName: Full=Probable WRKY transcription factor 7; AltName: Full=WRKY DNA-binding protein 7;	A0A4S4D3J4_CAMSI RecName: Full=WRKY domain-containing protein {ECO:0000259|PROSITE:PS50811};	--	GO:0005634,nucleus; GO:0005516,calmodulin binding; GO:0003700,DNA-binding transcription factor activity; GO:0000976,transcription cis-regulatory region binding; GO:0003674,molecular_function; GO:0005488,binding; GO:0005515,protein binding; GO:0140110,transcription regulator activity; GO:0001067,transcription regulatory region nucleic acid binding; GO:0003676,nucleic acid binding; GO:0003677,DNA b…	PF03106.18:WRKY DNA -binding domain	WRKY	TF	WRKY
HD.06G0035310	44.1312	42.173	42.4774	21.1693	17.2242	23.1227	12.9014	9.4129	13.1925	6.2231	5.8	5.501	3.9084	5.2942	3.2839	612	539	582	301	222	346	195	129	177	96	81	74	64	85	50	GWHAZTZ00000002	22379516	22380193	-	HD.06G0035310	--	K09422 transcription factor MYB, plant | (RefSeq) transcription factor MYB73-like (A)	--	Transcription factor MYB44 [Camellia lanceoleosa]	MYB44_ARATH RecName: Full=Transcription factor MYB44 {ECO:0000303|PubMed:11597504}; AltName: Full=Myb-related protein 44 {ECO:0000303|PubMed:11597504}; Short=AtMYB44 {ECO:0000303|PubMed:11597504}; AltName: Full=Myb-related protein R1 {ECO:0000303|PubMed:9678577}; Short=AtMYBR1 {ECO:0000303|PubMed:9678577};	A0A7J7HST2_CAMSI SubName: Full=Uncharacterized protein {ECO:0000313|EMBL:KAF5955709.1};	Transcription factor, Myb superfamily	GO:0005634,nucleus; GO:0003700,DNA-binding transcription factor activity; GO:0000981,DNA-binding transcription factor activity, RNA polymerase II-specific; GO:0042802,identical protein binding; GO:0000978,RNA polymerase II cis-regulatory region sequence-specific DNA binding; GO:0043565,sequence-specific DNA binding; GO:0000976,transcription cis-regulatory region binding; GO:0009738,abscisic acid-…	PF00249.34:Myb-like DNA-binding domain	MYB	TF	MYB->MYB
HD.06G0035470	12.663	12.5003	12.6721	14.0219	14.0345	8.7355	5.6781	9.0563	7.8237	3.4236	4.6326	4.3187	2.2577	1.9737	3.3386	266	242	263	302	274	198	130	188	159	80	98	88	56	48	77	GWHAZTZ00000002	22006492	22007518	+	HD.06G0035470	--	--	--	hypothetical protein HYC85_008550 [Camellia sinensis]	DOF34_ARATH RecName: Full=Dof zinc finger protein DOF3.4; Short=AtDOF3.4; AltName: Full=OBF-binding protein 1;	A0A7J7HUD2_CAMSI RecName: Full=Dof-type domain-containing protein {ECO:0000259|PROSITE:PS50884};	--	GO:0005634,nucleus; GO:0003677,DNA binding; GO:0003700,DNA-binding transcription factor activity; GO:0000976,transcription cis-regulatory region binding; GO:0008270,zinc ion binding; GO:0042545,cell wall modification; GO:0045787,positive regulation of cell cycle; GO:0045893,positive regulation of DNA-templated transcription; GO:0009733,response to auxin; GO:0009751,response to salicylic acid; GO:…	PF02701.18:Dof domain, zinc finger	C2C2-Dof	TF	C2C2->C2C2-Dof
HD.06G0036100	11.8407	15.3025	16.0882	11.8922	14.858	9.0946	4.421	4.4299	5.0109	1.3999	2.2173	0.4846	0.4728	0.2284	0.3746	403	480	541	415	470	334	164	149	165	53	76	16	19	9	14	GWHAZTZ00000002	17913123	17914786	+	HD.06G0036100	--	--	--	zinc-finger homeodomain protein 5-like [Camellia sinensis]	ZHD6_ARATH RecName: Full=Zinc-finger homeodomain protein 6; Short=AtZHD6; AltName: Full=Homeobox protein 24; Short=AtHB-24;	A0A4S4D9C6_CAMSI SubName: Full=Uncharacterized protein {ECO:0000313|EMBL:THF99099.1};	--	GO:0005634,nucleus; GO:0003677,DNA binding; GO:0003700,DNA-binding transcription factor activity; GO:0046872,metal ion binding; GO:0042803,protein homodimerization activity; GO:0000976,transcription cis-regulatory region binding; GO:0006355,regulation of DNA-templated transcription; GO:0003674,molecular_function; GO:0003676,nucleic acid binding; GO:0005488,binding; GO:0097159,organic cyclic compo…	PF04770.15:ZF-HD protein dimerisation region	zf-HD	TF	zf-HD
HD.06G0036160	27.9991	27.0194	25.3739	18.947	19.2742	23.7231	17.229	15.77	16.5799	11.6568	13.9493	13.1697	9.6395	10.5366	9.0328	1166	1037	1044	809	746	1066	782	649	668	540	585	532	474	508	413	GWHAZTZ00000002	18066302	18069377	-	HD.06G0036160	--	K19600 tubby and related proteins | (RefSeq) tubby-like F-box protein 5 isoform X1 (A)	--	Tubby-like F-box protein 5 [Camellia lanceoleosa]	TLP5_ORYSJ RecName: Full=Tubby-like F-box protein 5; Short=OsTLP5; AltName: Full=Tubby-like F-box protein 8; Short=OsTLP8;	A0A2R6PZT1_ACTCC RecName: Full=Tubby-like F-box protein {ECO:0000256|RuleBase:RU361125};	Tub family proteins	--	PF01167.21:Tub family	TUB	TF	TUB
HD.06G0036520	2.3063	2.8954	3.1446	2.0077	1.7432	2.0491	1.7663	1.6009	2.108	1.6621	1.6467	1.6113	1.4689	1.0701	1.3715	121	140	163	108	85	116	101	83	107	97	87	82	91	65	79	GWHAZTZ00000002	19681615	19686211	-	HD.06G0036520	--	--	--	BEL1-like homeodomain protein 6 [Camellia sinensis]	BLH7_ARATH RecName: Full=BEL1-like homeodomain protein 7; Short=BEL1-like protein 7;	A0A4S4D9V9_CAMSI RecName: Full=Homeobox domain-containing protein {ECO:0000259|PROSITE:PS50071};	Transcription factor MEIS1 and related HOX domain proteins	GO:0005634,nucleus; GO:0003700,DNA-binding transcription factor activity; GO:0000981,DNA-binding transcription factor activity, RNA polymerase II-specific; GO:0000978,RNA polymerase II cis-regulatory region sequence-specific DNA binding; GO:0000976,transcription cis-regulatory region binding; GO:0006357,regulation of transcription by RNA polymerase II; GO:0003674,molecular_function; GO:0140110,tr…	PF07526.14:Associated with HOX	HB-BELL	TF	HB->HB-BELL
HD.06G0037050	27.8259	26.1296	25.954	10.5562	9.8374	11.6984	4.2854	3.8694	4.2397	2.0816	1.7869	1.4595	0.6611	0.6972	0.7592	2103	1820	1938	818	691	954	353	289	310	175	136	107	59	61	63	GWHAZTZ00000002	13615587	13623222	+	HD.06G0037050	--	K14486 auxin response factor | (RefSeq) auxin response factor 5 (A)	ko04075: Plant hormone signal transduction	hypothetical protein HYC85_008869 [Camellia sinensis]	ARFE_ARATH RecName: Full=Auxin response factor 5; AltName: Full=Auxin-responsive protein IAA24; AltName: Full=Transcription factor MONOPTEROS;	A0A7J7HT38_CAMSI RecName: Full=Auxin response factor {ECO:0000256|RuleBase:RU004561};	--	GO:0005634,nucleus; GO:0003700,DNA-binding transcription factor activity; GO:0042802,identical protein binding; GO:0000976,transcription cis-regulatory region binding; GO:0009734,auxin-activated signaling pathway; GO:0009793,embryo development ending in seed dormancy; GO:0009908,flower development; GO:0010305,leaf vascular tissue pattern formation; GO:0009942,longitudinal axis specification; GO:0…	PF06507.16:Auxin response factor	B3-ARF	TF	B3->B3-ARF
HD.06G0037150	4.5794	4.6866	5.8464	2.6138	3.5274	3.6653	1.9337	1.6587	1.775	1.0526	1.1368	1.1534	0.1983	0.3146	0.711	176	166	222	103	126	152	81	63	66	45	44	43	9	14	30	GWHAZTZ00000002	13178269	13183875	+	HD.06G0037150	--	K06620 transcription factor E2F3 | (RefSeq) transcription factor E2FC-like (A)	--	transcription factor E2FC-like [Camellia sinensis]	E2FC_ARATH RecName: Full=Transcription factor E2FC; AltName: Full=E2F transcription factor-2; Short=AtE2F2;	A0A4S4E4G6_CAMSI RecName: Full=E2F_TDP domain-containing protein {ECO:0000259|SMART:SM01372};	Transcription factor E2F/dimerization partner (TDP)	GO:0005737,cytoplasm; GO:0070176,DRM complex; GO:0005730,nucleolus; GO:0005634,nucleus; GO:0090575,RNA polymerase II transcription regulator complex; GO:0003677,DNA binding; GO:0003700,DNA-binding transcription factor activity; GO:0000981,DNA-binding transcription factor activity, RNA polymerase II-specific; GO:0046982,protein heterodimerization activity; GO:0000978,RNA polymerase II cis-regulato…	PF16421.8:E2F transcription factor CC-MB domain	E2F-DP	TF	E2F-DP
HD.06G0038000	14.7648	16.5115	16.0287	6.155	4.9964	5.6941	5.5279	5.5666	6.1291	4.7312	5.5099	4.5418	5.526	5.2247	6.6805	620	639	665	265	195	258	253	231	249	221	233	185	274	254	308	GWHAZTZ00000002	178759435	178763744	+	HD.06G0038000	--	K09284 AP2-like factor, euAP2 lineage | (RefSeq) APETALA2-like protein 3 isoform X1 (A)	--	ethylene-responsive transcription factor RAP2-7-like isoform X2 [Camellia sinensis]	RAP27_ARATH RecName: Full=Ethylene-responsive transcription factor RAP2-7; AltName: Full=Protein RELATED TO APETALA2 7; AltName: Full=Protein TARGET OF EAT 1;	A0A7J7HPG4_CAMSI RecName: Full=AP2/ERF domain-containing protein {ECO:0000259|PROSITE:PS51032};	--	GO:0005634,nucleus; GO:0003677,DNA binding; GO:0003700,DNA-binding transcription factor activity; GO:0009873,ethylene-activated signaling pathway; GO:0003674,molecular_function; GO:0003676,nucleic acid binding; GO:0005488,binding; GO:0097159,organic cyclic compound binding; GO:1901363,heterocyclic compound binding; GO:0140110,transcription regulator activity; GO:0000160,phosphorelay signal transd…	PF00847.23:AP2 domain	AP2/ERF-ERF	TF	AP2/ERF->AP2/ERF-ERF
HD.07005773	6.0454	5.6062	5.2294	1.4398	1.853	2.0847	0.4515	0.818	0.9809	0.6635	0.698	0.3261	0.387	0.2429	0.1281	172	147	147	42	49	64	14	23	27	21	20	9	13	8	4	GWHAZTZ00000005	103719426	103720961	+	HD.07005773	--	K16221 transcription factor TCP21 (protein CCA1 HIKING EXPEDITION) | (RefSeq) transcription factor TCP7 (A)	ko04712: Circadian rhythm - plant	transcription factor TCP19-like [Camellia sinensis]	TCP9_ARATH RecName: Full=Transcription factor TCP9;	A0A4S4EJK5_CAMSI RecName: Full=TCP domain-containing protein {ECO:0000259|PROSITE:PS51369};	--	GO:0005634,nucleus; GO:0003700,DNA-binding transcription factor activity; GO:0043565,sequence-specific DNA binding; GO:0000976,transcription cis-regulatory region binding; GO:1900056,negative regulation of leaf senescence; GO:0008361,regulation of cell size; GO:0006355,regulation of DNA-templated transcription; GO:0048364,root development; GO:0003674,molecular_function; GO:0140110,transcription r…	PF03634.16:TCP family transcription factor	TCP	TF	TCP
HD.07011553	5.7908	4.6265	6.1818	2.1917	2.9448	2.8302	1.1102	1.3119	1.072	1.0101	0.7438	0.594	0.7076	0.4479	0.6822	201	148	212	78	95	106	42	45	36	39	26	20	29	18	26	GWHAZTZ00000005	202684331	202686027	+	HD.07011553	--	K13434 pathogenesis-related genes transcriptional activator PTI6 | (RefSeq) pathogenesis-related genes transcriptional activator PTI6-like (A)	ko04626: Plant-pathogen interaction	ethylene-responsive transcription factor CRF4-like [Camellia sinensis]	CRF4_ARATH RecName: Full=Ethylene-responsive transcription factor CRF4; AltName: Full=Protein CYTOKININ RESPONSE FACTOR 4;	A0A4S4DTS1_CAMSI RecName: Full=AP2/ERF domain-containing protein {ECO:0000259|PROSITE:PS51032};	--	GO:0005737,cytoplasm; GO:0005634,nucleus; GO:0003677,DNA binding; GO:0003700,DNA-binding transcription factor activity; GO:0009736,cytokinin-activated signaling pathway; GO:0009873,ethylene-activated signaling pathway; GO:0048366,leaf development; GO:0003674,molecular_function; GO:0003676,nucleic acid binding; GO:0005488,binding; GO:0097159,organic cyclic compound binding; GO:1901363,heterocyclic…	PF00847.23:AP2 domain	AP2/ERF-ERF	TF	AP2/ERF->AP2/ERF-ERF
HD.07G0000040	11.8457	12.678	12.589	3.3084	2.8387	2.8693	0.247	0.4359	0.64	0.0242	0	0.3053	0.0456	0.0465	0.049	440	434	462	126	98	115	10	16	23	1	0	11	2	2	2	GWHAZTZ00000005	213452491	213456316	+	HD.07G0000040	--	--	--	growth-regulating factor 5-like [Camellia sinensis]	GRF4_ORYSJ RecName: Full=Growth-regulating factor 4 {ECO:0000303|PubMed:15295073}; Short=OsGRF4 {ECO:0000303|PubMed:15295073}; AltName: Full=Protein GRAIN LENGTH AND WIDTH 2 {ECO:0000303|PubMed:27107174}; AltName: Full=Protein GRAIN SIZE ON CHROMOSOME 2 {ECO:0000303|PubMed:26187814}; AltName: Full=Protein PANICLE TRAITS 2 {ECO:0000303|PubMed:26936408}; AltName: Full=Transcription activator GRF4 {…	A0A4S4ECY5_CAMSI RecName: Full=Growth-regulating factor {ECO:0000256|RuleBase:RU367127};	--	GO:0005634,nucleus; GO:0005524,ATP binding; GO:0008283,cell population proliferation; GO:0048366,leaf development; GO:0045893,positive regulation of DNA-templated transcription; GO:0048316,seed development; GO:0006351,DNA-templated transcription; GO:0000166,nucleotide binding; GO:0003674,molecular_function; GO:0005488,binding; GO:0017076,purine nucleotide binding; GO:0030554,adenyl nucleotide bin…	PF08879.13:WRC	GRF	TF	GRF
HD.07G0000400	3.8311	5.9993	5.0233	4.8405	6.0895	2.8646	1.7975	2.3349	1.935	1.3306	2.81	1.2567	2.3965	1.2409	2.8946	88	127	114	114	130	71	45	53	43	34	65	28	65	33	73	GWHAZTZ00000014	122762824	122763946	-	HD.07G0000400	--	--	--	dof zinc finger protein DOF3.1-like [Camellia sinensis]	DOF17_ARATH RecName: Full=Dof zinc finger protein DOF1.7; Short=AtDOF1.7;	A0A4S4F254_CAMSI RecName: Full=Dof-type domain-containing protein {ECO:0000259|PROSITE:PS50884};	--	GO:0005634,nucleus; GO:0003700,DNA-binding transcription factor activity; GO:0046872,metal ion binding; GO:0000976,transcription cis-regulatory region binding; GO:0006355,regulation of DNA-templated transcription; GO:0003674,molecular_function; GO:0140110,transcription regulator activity; GO:0005488,binding; GO:0043167,ion binding; GO:0043169,cation binding; GO:0001067,transcription regulatory re…	PF02701.18:Dof domain, zinc finger	C2C2-Dof	TF	C2C2->C2C2-Dof
HD.07G0002280	32.2463	46.1027	47.7662	31.4212	38.3795	25.4419	24.1224	24.9471	25.9441	19.5663	27.0533	16.4219	26.124	19.0057	31.7564	1083	1427	1585	1082	1198	922	883	828	843	731	915	535	1036	739	1171	GWHAZTZ00000006	196690990	196701934	-	HD.07G0002280	--	--	--	protein SUPPRESSOR OF FRI 4-like isoform X3 [Camellia sinensis]	SUF4_ARATH RecName: Full=Protein SUPPRESSOR OF FRI 4 {ECO:0000303|PubMed:17079264};	A0A7J7GW28_CAMSI RecName: Full=BED-type domain-containing protein {ECO:0000259|PROSITE:PS50808};	Zn finger protein	GO:0005634,nucleus; GO:0003677,DNA binding; GO:0003700,DNA-binding transcription factor activity; GO:0046872,metal ion binding; GO:0046982,protein heterodimerization activity; GO:0042803,protein homodimerization activity; GO:0000976,transcription cis-regulatory region binding; GO:0030154,cell differentiation; GO:0009908,flower development; GO:0051568,histone H3-K4 methylation; GO:0009910,negative…	PF13894.9:C2H2-type zinc finger	C2H2	TF	C2H2
HD.07G0006910	5.0728	4.6268	5.8785	2.6172	4.8253	2.8617	1.484	3.199	2.2037	1.421	2.0441	1.5158	1.4321	0.6668	2.7789	138	116	158	73	122	84	44	86	58	43	56	40	46	21	83	GWHAZTZ00000006	166762558	166763990	-	HD.07G0006910	--	--	--	transcription factor TCP13-like [Camellia sinensis]	PCF5_ORYSJ RecName: Full=Transcription factor PCF5;	A0A4S4E030_CAMSI SubName: Full=Uncharacterized protein {ECO:0000313|EMBL:THG09089.1};	--	GO:0005634,nucleus; GO:0003700,DNA-binding transcription factor activity; GO:0043565,sequence-specific DNA binding; GO:2000032,regulation of secondary shoot formation; GO:0003674,molecular_function; GO:0140110,transcription regulator activity; GO:0003676,nucleic acid binding; GO:0003677,DNA binding; GO:0005488,binding; GO:0097159,organic cyclic compound binding; GO:1901363,heterocyclic compound b…	PF03634.16:TCP family transcription factor	TCP	TF	TCP
HD.07G0007680	106.307	68.3707	78.0013	51.0617	37.9119	70.0635	37.9514	35.79	34.8368	27.7236	23.8111	47.5861	17.0922	29.9171	10.6167	1596	946	1157	786	529	1135	621	531	506	463	360	693	303	520	175	GWHAZTZ00000006	162789525	162790258	-	HD.07G0007680	--	K09286 EREBP-like factor | (RefSeq) ethylene-responsive transcription factor 8-like (A)	--	ethylene-responsive transcription factor 8-like [Camellia sinensis]	ERF4_TOBAC RecName: Full=Ethylene-responsive transcription factor 4; AltName: Full=Ethylene-responsive element-binding factor 3; Short=EREBP-3; AltName: Full=Ethylene-responsive element-binding factor 4 homolog; AltName: Full=NtERF3;	A0A4S4EZV0_CAMSI RecName: Full=AP2/ERF domain-containing protein {ECO:0000259|PROSITE:PS51032};	--	GO:0005634,nucleus; GO:0003677,DNA binding; GO:0003700,DNA-binding transcription factor activity; GO:0006952,defense response; GO:0009873,ethylene-activated signaling pathway; GO:0003674,molecular_function; GO:0003676,nucleic acid binding; GO:0005488,binding; GO:0097159,organic cyclic compound binding; GO:1901363,heterocyclic compound binding; GO:0140110,transcription regulator activity; GO:00069…	PF00847.23:AP2 domain	AP2/ERF-ERF	TF	AP2/ERF->AP2/ERF-ERF
HD.07G0007700	17.2022	11.4202	13.1728	6.6227	6.2101	10.0688	2.4921	2.1759	1.7547	0.3052	0.7867	1.7501	0.2875	0.5865	0.2062	152	93	115	60	51	96	24	19	15	3	7	15	3	6	2	GWHAZTZ00000006	162615940	162616371	+	HD.07G0007700	--	K09286 EREBP-like factor | (RefSeq) ethylene-responsive transcription factor CRF2-like (A)	--	hypothetical protein HYC85_018465 [Camellia sinensis]	ERF81_ARATH RecName: Full=Ethylene-responsive transcription factor 12; Short=AtERF12; AltName: Full=Ethylene-responsive element-binding factor 12; Short=EREBP-12;	A0A7J7GY91_CAMSI RecName: Full=AP2/ERF domain-containing protein {ECO:0000259|PROSITE:PS51032};	--	GO:0005634,nucleus; GO:0003677,DNA binding; GO:0003700,DNA-binding transcription factor activity; GO:0006952,defense response; GO:0009873,ethylene-activated signaling pathway; GO:0003674,molecular_function; GO:0003676,nucleic acid binding; GO:0005488,binding; GO:0097159,organic cyclic compound binding; GO:1901363,heterocyclic compound binding; GO:0140110,transcription regulator activity; GO:00069…	PF00847.23:AP2 domain	AP2/ERF-ERF	TF	AP2/ERF->AP2/ERF-ERF
HD.07G0007880	3.443	2.5217	2.178	2.4345	2.4079	1.9943	0.5528	0.6968	0.4448	0.7738	0.5128	0.8873	0.8748	0.8178	0.0784	40	27	25	29	26	25	7	8	5	10	6	10	12	11	1	GWHAZTZ00000006	161606228	161607808	+	HD.07G0007880	--	--	--	transcription factor bHLH162-like [Camellia sinensis]	BH162_ARATH RecName: Full=Transcription factor bHLH162; AltName: Full=Basic helix-loop-helix protein 162; Short=AtbHLH162 {ECO:0000303|PubMed:14600211}; Short=bHLH 162; AltName: Full=bHLH transcription factor bHLH162;	A0A4S4DER7_CAMSI RecName: Full=BHLH domain-containing protein {ECO:0000259|PROSITE:PS50888};	--	GO:0090575,RNA polymerase II transcription regulator complex; GO:0003700,DNA-binding transcription factor activity; GO:0000981,DNA-binding transcription factor activity, RNA polymerase II-specific; GO:0046983,protein dimerization activity; GO:0000977,RNA polymerase II transcription regulatory region sequence-specific DNA binding; GO:0050832,defense response to fungus; GO:0006357,regulation of tra…	PF00010.29:Helix-loop-helix DNA-binding domain	bHLH	TF	bHLH
HD.07G0008350	2.9142	2.7937	3.0355	2.6215	2.8311	2.1239	2.4401	2.2618	2.6027	1.3735	1.6857	1.6334	1.0064	1.002	1.1081	103	91	106	95	93	81	94	79	89	54	60	56	42	41	43	GWHAZTZ00000006	159352145	159353872	-	HD.07G0008350	--	--	--	dof zinc finger protein DOF4.6-like [Camellia sinensis]	DOF17_ARATH RecName: Full=Dof zinc finger protein DOF1.7; Short=AtDOF1.7;	A0A4S4EFR8_CAMSI RecName: Full=Dof-type domain-containing protein {ECO:0000259|PROSITE:PS50884};	--	GO:0005634,nucleus; GO:0003700,DNA-binding transcription factor activity; GO:0046872,metal ion binding; GO:0000976,transcription cis-regulatory region binding; GO:0006355,regulation of DNA-templated transcription; GO:0003674,molecular_function; GO:0140110,transcription regulator activity; GO:0005488,binding; GO:0043167,ion binding; GO:0043169,cation binding; GO:0001067,transcription regulatory re…	PF02701.18:Dof domain, zinc finger	C2C2-Dof	TF	C2C2->C2C2-Dof
HD.07G0009070	1.4066	1.5675	2.9629	1.0382	1.4726	0.8456	0.593	0.5386	0.6287	0.1709	0.302	0.2352	0.2254	0.1642	0.6233	37	38	77	28	36	24	17	14	16	5	8	6	7	5	18	GWHAZTZ00000006	155688998	155691118	-	HD.07G0009070	--	K09422 transcription factor MYB, plant | (RefSeq) transcription factor MYB102-like (A)	--	transcription factor MYB102-like [Camellia sinensis]	MY102_ARATH RecName: Full=Transcription factor MYB102 {ECO:0000305}; AltName: Full=Myb-related protein 102 {ECO:0000305}; Short=AtMYB102 {ECO:0000303|PubMed:12857823}; AltName: Full=Myb-related protein M4 {ECO:0000305}; Short=AtM4 {ECO:0000303|PubMed:8980549};	A0A4S4CX00_CAMSI SubName: Full=Uncharacterized protein {ECO:0000313|EMBL:THF94188.1};	Transcription factor, Myb superfamily	GO:0005634,nucleus; GO:0003677,DNA binding; GO:0003700,DNA-binding transcription factor activity; GO:0006952,defense response; GO:0006355,regulation of DNA-templated transcription; GO:0006970,response to osmotic stress; GO:0009611,response to wounding; GO:0003674,molecular_function; GO:0003676,nucleic acid binding; GO:0005488,binding; GO:0097159,organic cyclic compound binding; GO:1901363,heteroc…	PF00249.34:Myb-like DNA-binding domain	MYB	TF	MYB->MYB
HD.07G0009720	5.7413	5.0615	5.5386	6.7369	5.1799	7.2052	2.5789	2.9956	2.998	0.7527	0.8017	1.0481	0.4558	0.5424	0.2179	192	156	183	231	161	260	94	99	97	28	27	34	18	21	8	GWHAZTZ00000006	150107295	150109738	+	HD.07G0009720	--	--	--	uncharacterized protein LOC114297898 [Camellia sinensis]	--	A0A4S4D9U9_CAMSI RecName: Full=C2H2-type domain-containing protein {ECO:0000259|PROSITE:PS00028};	--	--	--	C2H2	TF	C2H2
HD.07G0009780	122.695	135.869	134.337	119.319	129.472	102.914	74.8412	83.3927	76.888	58.3196	62.1712	52.0359	52.4207	48.1262	56.907	3792	3870	4102	3781	3719	3432	2521	2547	2299	2005	1935	1560	1913	1722	1931	GWHAZTZ00000006	150027900	150029410	+	HD.07G0009780	--	K09391 transcription factor E2F7/8 | (RefSeq) E2F transcription factor-like E2FF (A)	--	GLABROUS1 enhancer-binding protein-like [Camellia sinensis]	STKLD_ARATH RecName: Full=Probable transcription factor At1g61730 {ECO:0000305}; AltName: Full=Storekeeper-like protein At1g61730 {ECO:0000305};	A0A4S4DA02_CAMSI SubName: Full=Uncharacterized protein {ECO:0000313|EMBL:THF99294.1};	--	GO:0005730,nucleolus; GO:0005634,nucleus; GO:0000976,transcription cis-regulatory region binding; GO:0019760,glucosinolate metabolic process; GO:0006355,regulation of DNA-templated transcription; GO:0001067,transcription regulatory region nucleic acid binding; GO:0003674,molecular_function; GO:0003676,nucleic acid binding; GO:0003677,DNA binding; GO:0003690,double-stranded DNA binding; GO:0005488…	PF04504.17:Protein of unknown function, DUF573	GeBP	TF	GeBP
HD.07G0010310	25.879	27.2329	26.0926	20.0343	18.7106	22.1287	15.8381	13.8477	14.585	10.3113	10.8402	9.7613	9.666	9.3802	10.0721	1823	1768	1816	1447	1225	1682	1216	964	994	808	769	667	804	765	779	GWHAZTZ00000006	143268976	143277311	-	HD.07G0010310	--	K09338 homeobox-leucine zipper protein | (RefSeq) homeobox-leucine zipper protein MERISTEM L1-like (A)	--	homeobox-leucine zipper protein MERISTEM L1-like [Camellia sinensis]	PDF2_ARATH RecName: Full=Homeobox-leucine zipper protein PROTODERMAL FACTOR 2 {ECO:0000303|PubMed:12505995}; AltName: Full=HD-ZIP protein PDF2 {ECO:0000303|PubMed:12505995}; AltName: Full=Homeodomain transcription factor PDF2 {ECO:0000303|PubMed:12505995};	A0A7J7GEH8_CAMSI SubName: Full=Uncharacterized protein {ECO:0000313|EMBL:KAF5937746.1};	--	GO:0005634,nucleus; GO:0003677,DNA binding; GO:0003700,DNA-binding transcription factor activity; GO:0000981,DNA-binding transcription factor activity, RNA polymerase II-specific; GO:0008289,lipid binding; GO:0000976,transcription cis-regulatory region binding; GO:0048825,cotyledon development; GO:0009913,epidermal cell differentiation; GO:0048497,maintenance of floral organ identity; GO:2000033,…	PF01852.22:START domain	HB-HD-ZIP	TF	HB->HB-HD-ZIP
HD.07G0011700	34.755	46.3508	54.5767	10.8268	12.8091	7.0429	6.1396	6.4039	8.3374	4.0803	5.2283	3.6899	3.3827	2.1955	7.0161	1340	1647	2079	428	459	293	258	244	311	175	203	138	154	98	297	GWHAZTZ00000006	134356062	134359066	+	HD.07G0011700	--	K13424 WRKY transcription factor 33 | (RefSeq) WRKY transcription factor WRKY24-like (A)	ko04016: MAPK signaling pathway - plant; ko04626: Plant-pathogen interaction	probable WRKY transcription factor 31 isoform X1 [Camellia sinensis]	WRKY6_ARATH RecName: Full=WRKY transcription factor 6 {ECO:0000303|PubMed:11722756}; AltName: Full=WRKY DNA-binding protein 6 {ECO:0000303|PubMed:11722756}; Short=AtWRKY6 {ECO:0000303|PubMed:11722756};	A0A4S4D3F5_CAMSI RecName: Full=WRKY domain-containing protein {ECO:0000259|PROSITE:PS50811};	--	GO:0005634,nucleus; GO:0003700,DNA-binding transcription factor activity; GO:0000976,transcription cis-regulatory region binding; GO:0080169,cellular response to boron-containing substance deprivation; GO:0016036,cellular response to phosphate starvation; GO:0009873,ethylene-activated signaling pathway; GO:0045892,negative regulation of DNA-templated transcription; GO:0003674,molecular_function; …	PF03106.18:WRKY DNA -binding domain	WRKY	TF	WRKY
HD.07G0013700	4.578	4.664	3.2188	3.3062	3.2337	3.2387	2.2765	1.8035	2.0589	1.131	1.3187	1.405	1.2726	1.4489	1.3368	131	123	91	97	86	100	71	51	57	36	38	39	43	48	42	GWHAZTZ00000006	120259537	120262702	-	HD.07G0013700	--	--	--	trihelix transcription factor GT-2 [Camellia sinensis]	DF1_ARATH RecName: Full=Trihelix transcription factor DF1 {ECO:0000303|PubMed:22735692};	A0A7J7GXN6_CAMSI RecName: Full=Myb-like domain-containing protein {ECO:0000259|PROSITE:PS50090};	Transcription factor GT-2 and related proteins, contains trihelix DNA-binding/SANT domain	GO:0005634,nucleus; GO:0003700,DNA-binding transcription factor activity; GO:0000976,transcription cis-regulatory region binding; GO:0019760,glucosinolate metabolic process; GO:0010192,mucilage biosynthetic process; GO:0006355,regulation of DNA-templated transcription; GO:0003674,molecular_function; GO:0140110,transcription regulator activity; GO:0001067,transcription regulatory region nucleic ac…	PF13837.9:Myb/SANT-like DNA-binding domain	Trihelix	TF	Trihelix
HD.07G0017340	14.0331	13.3058	12.8352	10.2964	9.0385	9.3364	9.0955	9.3148	9.5479	8.0726	7.1592	6.238	6.4329	5.3933	6.2148	436	381	394	328	261	313	308	286	287	279	224	188	236	194	212	GWHAZTZ00000006	81617853	81623411	+	HD.07G0017340	--	K14503 brassinosteroid resistant 1/2 | (RefSeq) BES1/BZR1 homolog protein 2-like (A)	ko04075: Plant hormone signal transduction	BES1/BZR1 homolog protein 4-like isoform X1 [Camellia sinensis]	BEH4_ARATH RecName: Full=BES1/BZR1 homolog protein 4;	A0A4S4EU02_CAMSI RecName: Full=BES1_N domain-containing protein {ECO:0000259|Pfam:PF05687};	--	GO:0003677,DNA binding; GO:0003700,DNA-binding transcription factor activity; GO:0009742,brassinosteroid mediated signaling pathway; GO:0006355,regulation of DNA-templated transcription; GO:0006351,DNA-templated transcription; GO:0003674,molecular_function; GO:0003676,nucleic acid binding; GO:0005488,binding; GO:0097159,organic cyclic compound binding; GO:1901363,heterocyclic compound binding; GO…	PF05687.16:BES1/BZR1 plant transcription factor, N-terminal	BES1	TF	BES1
HD.07G0017370	1.438	1.4226	1.2414	1.0725	1.2741	0.7839	1.3969	1.1555	1.53	0.2281	0.588	0.436	0.4298	0.2922	0.4237	34	31	29	26	28	20	36	27	35	6	14	10	12	8	11	GWHAZTZ00000006	81449165	81450320	+	HD.07G0017370	--	--	--	transcription repressor OFP5-like [Camellia sinensis]	OFP5_ARATH RecName: Full=Transcription repressor OFP5; AltName: Full=Ovate family protein 5; Short=AtOFP5;	A0A4S4EST8_CAMSI RecName: Full=Transcription repressor {ECO:0000256|RuleBase:RU367028}; AltName: Full=Ovate family protein {ECO:0000256|RuleBase:RU367028};	--	GO:0030863,cortical cytoskeleton; GO:0005730,nucleolus; GO:0043622,cortical microtubule organization; GO:0009553,embryo sac development; GO:0045892,negative regulation of DNA-templated transcription; GO:0000226,microtubule cytoskeleton organization; GO:0006996,organelle organization; GO:0007010,cytoskeleton organization; GO:0007017,microtubule-based process; GO:0008150,biological_process; GO:0009…	PF04844.16:Transcriptional repressor, ovate	OFP	TF	OFP
HD.07G0018840	265.375	274.064	283.348	122.928	136.757	114.028	79.9119	79.9276	81.0425	62.7244	69.3435	63.9895	63.0254	59.5321	69.1917	13711	13050	14464	6512	6567	6357	4500	4081	4051	3605	3608	3207	3845	3561	3925	GWHAZTZ00000010	137790623	137793148	+	HD.07G0018840	--	K13422 transcription factor MYC2 | (RefSeq) transcription factor MYC2-like (A)	ko04016: MAPK signaling pathway - plant; ko04075: Plant hormone signal transduction	transcription factor MYC2-like [Camellia sinensis]	MYC2_SOLLC RecName: Full=Transcription factor MYC2 {ECO:0000303|PubMed:24483714}; Short=LeMYC2 {ECO:0000303|PubMed:24483714}; Short=SlMYC2 {ECO:0000303|PubMed:29528226}; AltName: Full=Basic helix-loop-helix protein 147 {ECO:0000303|PubMed:25612924}; AltName: Full=Transcription factor bHLH147 {ECO:0000303|PubMed:25612924}; AltName: Full=bHLH transcription factor bHLH147 {ECO:0000305};	A0A167V6B9_CAMSI SubName: Full=MYC2 trancriptor {ECO:0000313|EMBL:ANB66341.1};	--	GO:0005634,nucleus; GO:0003700,DNA-binding transcription factor activity; GO:0046983,protein dimerization activity; GO:0043565,sequence-specific DNA binding; GO:0000976,transcription cis-regulatory region binding; GO:0006952,defense response; GO:0045893,positive regulation of DNA-templated transcription; GO:0040008,regulation of growth; GO:0006355,regulation of DNA-templated transcription; GO:000…	PF14215.9:bHLH-MYC and R2R3-MYB transcription factors N-terminal	bHLH	TF	bHLH
HD.07G0019480	156.106	144.474	145.847	124.105	121.439	95.4358	71.3364	82.4541	74.4191	49.0305	55.1114	57.9435	42.2168	43.9724	49.5845	3094	2639	2856	2522	2237	2041	1541	1615	1427	1081	1100	1114	988	1009	1079	GWHAZTZ00000003	221103507	221104585	-	HD.07G0019480	--	K07025 putative hydrolase of the HAD superfamily | (RefSeq) uncharacterized protein LOC114292903 (A)	--	LOB domain-containing protein 38 [Camellia lanceoleosa]	LBD37_ARATH RecName: Full=LOB domain-containing protein 37; AltName: Full=ASYMMETRIC LEAVES 2-like protein 39; Short=AS2-like protein 39;	A0A4S4E8N8_CAMSI RecName: Full=LOB domain-containing protein {ECO:0000259|PROSITE:PS50891};	--	GO:0000976,transcription cis-regulatory region binding; GO:0006807,nitrogen compound metabolic process; GO:0010468,regulation of gene expression; GO:0060776,simple leaf morphogenesis; GO:0001067,transcription regulatory region nucleic acid binding; GO:0003674,molecular_function; GO:0003676,nucleic acid binding; GO:0003677,DNA binding; GO:0003690,double-stranded DNA binding; GO:0005488,binding; GO…	PF03195.17:Lateral organ boundaries (LOB) domain	LOB	TF	LOB
HD.07G0020260	104.543	67.7735	63.8667	83.7805	59.388	108.913	56.1763	48.7327	47.417	40.2127	32.7133	44.749	35.7553	36.0329	18.3528	2288	1367	1381	1880	1208	2572	1340	1054	1004	979	721	950	924	913	441	GWHAZTZ00000006	56233263	56235837	-	HD.07G0020260	--	K09286 EREBP-like factor | (RefSeq) ethylene-responsive transcription factor 4-like (A)	--	ethylene-responsive transcription factor 4-like [Camellia sinensis]	ERF4_TOBAC RecName: Full=Ethylene-responsive transcription factor 4; AltName: Full=Ethylene-responsive element-binding factor 3; Short=EREBP-3; AltName: Full=Ethylene-responsive element-binding factor 4 homolog; AltName: Full=NtERF3;	A0A7J7GW96_CAMSI RecName: Full=AP2/ERF domain-containing protein {ECO:0000259|PROSITE:PS51032};	--	GO:0005634,nucleus; GO:0003677,DNA binding; GO:0003700,DNA-binding transcription factor activity; GO:0006952,defense response; GO:0009873,ethylene-activated signaling pathway; GO:0003674,molecular_function; GO:0003676,nucleic acid binding; GO:0005488,binding; GO:0097159,organic cyclic compound binding; GO:1901363,heterocyclic compound binding; GO:0140110,transcription regulator activity; GO:00069…	PF00847.23:AP2 domain	AP2/ERF-ERF	TF	AP2/ERF->AP2/ERF-ERF
HD.07G0020290	33.8416	34.7286	28.3827	14.1762	12.4006	13.1303	5.4556	5.5712	5.8425	4.1575	2.6242	3.4812	3.4193	3.1704	2.6076	461	436	382	198	157	193	81	75	77	63	36	46	55	50	39	GWHAZTZ00000006	55803237	55803902	+	HD.07G0020290	--	K09286 EREBP-like factor | (RefSeq) ethylene-responsive transcription factor CRF2-like (A)	--	ethylene-responsive transcription factor 12-like [Camellia sinensis]	ERF81_ARATH RecName: Full=Ethylene-responsive transcription factor 12; Short=AtERF12; AltName: Full=Ethylene-responsive element-binding factor 12; Short=EREBP-12;	A0A451FPI2_CAMSI SubName: Full=Ethylene response factor 12 {ECO:0000313|EMBL:QAA78961.1};	--	GO:0005634,nucleus; GO:0003677,DNA binding; GO:0003700,DNA-binding transcription factor activity; GO:0006952,defense response; GO:0009873,ethylene-activated signaling pathway; GO:0003674,molecular_function; GO:0003676,nucleic acid binding; GO:0005488,binding; GO:0097159,organic cyclic compound binding; GO:1901363,heterocyclic compound binding; GO:0140110,transcription regulator activity; GO:00069…	PF00847.23:AP2 domain	AP2/ERF-ERF	TF	AP2/ERF->AP2/ERF-ERF
HD.07G0020320	16.6003	16.0742	16.5183	12.4674	12.661	12.3661	8.6598	8.3104	9.7195	7.2411	8.1377	6.4265	6.184	5.324	6.6667	948	846	932	730	672	762	539	469	537	460	468	356	417	352	418	GWHAZTZ00000006	55581795	55599949	-	HD.07G0020320	--	--	--	protein FRIGIDA-ESSENTIAL 1 isoform X2 [Camellia sinensis]	FES1_ARATH RecName: Full=Protein FRIGIDA-ESSENTIAL 1; AltName: Full=Zinc finger CCCH domain-containing protein 27; Short=AtC3H27;	A0A4S4E955_CAMSI RecName: Full=C3H1-type domain-containing protein {ECO:0000259|PROSITE:PS50103};	--	GO:0005634,nucleus; GO:0003677,DNA binding; GO:0046872,metal ion binding; GO:0030154,cell differentiation; GO:0009908,flower development; GO:0010220,positive regulation of vernalization response; GO:0003674,molecular_function; GO:0003676,nucleic acid binding; GO:0005488,binding; GO:0097159,organic cyclic compound binding; GO:1901363,heterocyclic compound binding; GO:0043167,ion binding; GO:004316…	PF16131.8:Torus domain	C3H	TF	C3H
HD.07G0025000	10.8196	12.6359	11.565	8.8924	10.1	8.4653	7.4066	7.2819	6.3059	5.7419	6.0413	5.6117	5.1096	4.3525	4.8352	642	691	678	541	557	542	479	427	362	379	361	323	358	299	315	GWHAZTZ00000006	22537979	22546259	-	HD.07G0025000	--	K09338 homeobox-leucine zipper protein | (RefSeq) homeobox-leucine zipper protein PROTODERMAL FACTOR 2-like (A)	--	homeobox-leucine zipper protein PROTODERMAL FACTOR 2-like [Camellia sinensis]	PDF2_ARATH RecName: Full=Homeobox-leucine zipper protein PROTODERMAL FACTOR 2 {ECO:0000303|PubMed:12505995}; AltName: Full=HD-ZIP protein PDF2 {ECO:0000303|PubMed:12505995}; AltName: Full=Homeodomain transcription factor PDF2 {ECO:0000303|PubMed:12505995};	A0A4S4EZF8_CAMSI SubName: Full=Uncharacterized protein {ECO:0000313|EMBL:THG22212.1};	--	GO:0005634,nucleus; GO:0003677,DNA binding; GO:0003700,DNA-binding transcription factor activity; GO:0000981,DNA-binding transcription factor activity, RNA polymerase II-specific; GO:0008289,lipid binding; GO:0000976,transcription cis-regulatory region binding; GO:0048825,cotyledon development; GO:0009913,epidermal cell differentiation; GO:0048497,maintenance of floral organ identity; GO:2000033,…	PF01852.22:START domain	HB-HD-ZIP	TF	HB->HB-HD-ZIP
HD.08002705	10.4944	11.1424	10.85	5.8383	5.0394	6.3601	4.5041	3.8017	4.5563	2.8145	3.4819	2.5562	3.6272	2.7908	2.7831	419	410	428	239	187	274	196	150	176	125	140	99	171	129	122	GWHAZTZ00000006	47681137	47686877	+	HD.08002705	--	--	--	B3 domain-containing protein Os07g0563300-like isoform X1 [Camellia sinensis]	Y7633_ORYSJ RecName: Full=B3 domain-containing protein Os07g0563300;	A0A7J7GSQ6_CAMSI SubName: Full=Uncharacterized protein {ECO:0000313|EMBL:KAF5943730.1};	--	GO:0005634,nucleus; GO:0003677,DNA binding; GO:0008270,zinc ion binding; GO:0003674,molecular_function; GO:0003676,nucleic acid binding; GO:0005488,binding; GO:0097159,organic cyclic compound binding; GO:1901363,heterocyclic compound binding; GO:0043167,ion binding; GO:0043169,cation binding; GO:0046872,metal ion binding; GO:0046914,transition metal ion binding; GO:0005575,cellular_component; GO:…	PF07496.18:CW-type Zinc Finger	B3	TF	B3->B3
HD.08002776	2.0462	1.5116	1.5863	1.2738	0.9368	0.6052	0.6391	0.5286	0.54	0.3914	0.5188	0.6732	0.7743	0.6017	1.0706	47	32	36	30	20	15	16	12	12	10	12	15	21	16	27	GWHAZTZ00000006	48957291	48959052	+	HD.08002776	--	K13424 WRKY transcription factor 33 | (RefSeq) WRKY transcription factor WRKY24-like (A)	ko04016: MAPK signaling pathway - plant; ko04626: Plant-pathogen interaction	WRKY transcription factor 71-like [Camellia sinensis]	WRK71_ARATH RecName: Full=WRKY transcription factor 71; AltName: Full=WRKY DNA-binding protein 71;	A0A4S4DLS6_CAMSI RecName: Full=WRKY domain-containing protein {ECO:0000259|PROSITE:PS50811};	--	GO:0005634,nucleus; GO:0003700,DNA-binding transcription factor activity; GO:1990837,sequence-specific double-stranded DNA binding; GO:0045893,positive regulation of DNA-templated transcription; GO:0010228,vegetative to reproductive phase transition of meristem; GO:0003674,molecular_function; GO:0140110,transcription regulator activity; GO:0003676,nucleic acid binding; GO:0003677,DNA binding; GO:…	PF03106.18:WRKY DNA -binding domain	WRKY	TF	WRKY
HD.08006133	94.4527	100.618	81.7763	13.8797	15.5588	12.1252	16.6372	14.2843	14.5908	13.928	18.0061	14.6708	13.8988	11.8955	12.6481	823	808	704	124	126	114	158	123	123	135	158	124	143	120	121	GWHAZTZ00000006	111730974	111733444	-	HD.08006133	--	--	--	protein TIFY 5A-like [Camellia sinensis]	TIF5A_ARATH RecName: Full=Protein TIFY 5A {ECO:0000303|PubMed:17499004}; AltName: Full=Jasmonate ZIM domain-containing protein 8 {ECO:0000303|PubMed:17637675};	A0A7J7GX81_CAMSI RecName: Full=Tify domain-containing protein {ECO:0000259|PROSITE:PS51320};	--	GO:0005634,nucleus; GO:0006952,defense response; GO:0031347,regulation of defense response; GO:2000022,regulation of jasmonic acid mediated signaling pathway; GO:0009611,response to wounding; GO:0006950,response to stress; GO:0008150,biological_process; GO:0050896,response to stimulus; GO:0048583,regulation of response to stimulus; GO:0050789,regulation of biological process; GO:0065007,biologica…	PF06200.17:tify domain	Tify	TF	Tify
HD.08011022	2.1403	2.5044	1.9114	0.573	0.4064	0.3111	0.077	0.1699	0.1301	0.0377	0	0	0.0355	0	0	51	55	45	14	9	8	2	4	3	1	0	0	1	0	0	GWHAZTZ00000006	196136374	196145339	+	HD.08011022	--	--	--	uncharacterized protein LOC114259651 isoform X1 [Camellia sinensis]	RITF1_ARATH RecName: Full=Protein RGF1 INDUCIBLE TRANSCRIPTION FACTOR 1 {ECO:0000303|PubMed:31801996};	A0A4S4ET72_CAMSI RecName: Full=B box-type domain-containing protein {ECO:0000259|PROSITE:PS50119};	--	GO:0005634,nucleus; GO:0046872,metal ion binding; GO:0010078,maintenance of root meristem identity; GO:2000377,regulation of reactive oxygen species metabolic process; GO:2000280,regulation of root development; GO:0043434,response to peptide hormone; GO:0003674,molecular_function; GO:0005488,binding; GO:0043167,ion binding; GO:0043169,cation binding; GO:0007275,multicellular organism development;…	PF04640.17:PLATZ transcription factor	PLATZ	TF	PLATZ
HD.08011264	2.417	2.4845	2.6609	0.7031	0.5931	0.8645	0.2723	0.3433	0.1315	0.0381	0	0.2623	0	0	0	57	54	62	17	13	22	7	8	3	1	0	6	0	0	0	GWHAZTZ00000006	200074682	200080654	+	HD.08011264	--	--	--	uncharacterized protein LOC114261654 [Camellia sinensis]	RITF1_ARATH RecName: Full=Protein RGF1 INDUCIBLE TRANSCRIPTION FACTOR 1 {ECO:0000303|PubMed:31801996};	A0A4S4ET72_CAMSI RecName: Full=B box-type domain-containing protein {ECO:0000259|PROSITE:PS50119};	--	GO:0005634,nucleus; GO:0046872,metal ion binding; GO:0010078,maintenance of root meristem identity; GO:2000377,regulation of reactive oxygen species metabolic process; GO:2000280,regulation of root development; GO:0043434,response to peptide hormone; GO:0003674,molecular_function; GO:0005488,binding; GO:0043167,ion binding; GO:0043169,cation binding; GO:0007275,multicellular organism development;…	PF04640.17:PLATZ transcription factor	PLATZ	TF	PLATZ
HD.08G0000370	3.0327	3.7393	2.837	0.8067	1.6315	1.022	0.3794	0.558	0.3325	0.0413	0.2738	0.2368	0.1167	0.0397	0.0419	66	75	61	18	33	24	9	12	7	1	6	5	3	1	1	GWHAZTZ00000003	215750056	215751865	-	HD.08G0000370	--	K09422 transcription factor MYB, plant | (RefSeq) transcription factor MYB108-like (A)	--	transcription factor MYB108-like [Camellia sinensis]	MY108_ARATH RecName: Full=Transcription factor MYB108; AltName: Full=Myb-related protein 108; Short=AtMYB108; AltName: Full=Protein BOTRYTIS-SUSCEPTIBLE 1;	A0A7J7HCV6_CAMSI SubName: Full=Uncharacterized protein {ECO:0000313|EMBL:KAF5950783.1};	Transcription factor, Myb superfamily	GO:0005634,nucleus; GO:0003700,DNA-binding transcription factor activity; GO:0043565,sequence-specific DNA binding; GO:0000976,transcription cis-regulatory region binding; GO:0008219,cell death; GO:0006952,defense response; GO:0120195,positive regulation of anther dehiscence; GO:0006355,regulation of DNA-templated transcription; GO:0009620,response to fungus; GO:0003674,molecular_function; GO:014…	PF00249.34:Myb-like DNA-binding domain	MYB	TF	MYB->MYB
HD.08G0001120	26.6224	29.0064	27.9498	27.6855	28.4071	21.1991	7.6869	9.426	9.0016	2.6261	2.4083	1.5342	1.5871	1.1902	2.0081	483	485	501	515	479	415	152	169	158	53	44	27	34	25	40	GWHAZTZ00000003	212625802	212626904	+	HD.08G0001120	--	--	--	GATA transcription factor 15 [Camellia lanceoleosa]	GAT15_ARATH RecName: Full=GATA transcription factor 15;	A0A4S4DLN3_CAMSI RecName: Full=GATA-type domain-containing protein {ECO:0000259|PROSITE:PS50114};	GATA-4/5/6 transcription factors	GO:0005634,nucleus; GO:0003700,DNA-binding transcription factor activity; GO:0000976,transcription cis-regulatory region binding; GO:0008270,zinc ion binding; GO:0003674,molecular_function; GO:0140110,transcription regulator activity; GO:0001067,transcription regulatory region nucleic acid binding; GO:0003676,nucleic acid binding; GO:0003677,DNA binding; GO:0003690,double-stranded DNA binding; GO…	PF00320.30:GATA zinc finger	C2C2-GATA	TF	C2C2->C2C2-GATA
HD.08G0002340	4.9034	4.2966	4.3191	2.3706	1.9897	3.1037	2.1992	2.0844	1.9811	2.5675	2.1835	2.5057	2.2297	2.5907	1.9145	1164	940	1013	577	439	795	569	489	455	678	522	577	625	712	499	GWHAZTZ00000003	207422983	207437438	-	HD.08G0002340	--	K01177 beta-amylase [EC:3.2.1.2] | (RefSeq) beta-amylase 1, chloroplastic-like (A)	ko00500: Starch and sucrose metabolism; ko01100: Metabolic pathways; ko01110: Biosynthesis of secondary metabolites	inactive beta-amylase 9-like [Camellia sinensis]	BAM9_ARATH RecName: Full=Inactive beta-amylase 9; AltName: Full=1,4-alpha-D-glucan maltohydrolase; AltName: Full=Inactive beta-amylase 3;	A0A0U2E4R4_CAMSI RecName: Full=Beta-amylase {ECO:0000256|RuleBase:RU000509}; EC=3.2.1.2 {ECO:0000256|RuleBase:RU000509};	--	GO:0005737,cytoplasm; GO:0016161,beta-amylase activity; GO:0000272,polysaccharide catabolic process; GO:0003674,molecular_function; GO:0003824,catalytic activity; GO:0004553,hydrolase activity, hydrolyzing O-glycosyl compounds; GO:0016160,amylase activity; GO:0016787,hydrolase activity; GO:0016798,hydrolase activity, acting on glycosyl bonds; GO:0005975,carbohydrate metabolic process; GO:0005976,…	PF01373.20:Glycosyl hydrolase family 14	TUB	TF	TUB
HD.08G0005050	32.2033	37.5894	37.862	28.8386	33.2491	25.4133	19.071	20.4407	21.4509	18.3347	18.8314	12.3069	16.9972	11.6882	20.9463	990	1065	1150	909	950	843	639	621	638	627	583	367	617	416	707	GWHAZTZ00000003	192947504	192951923	-	HD.08G0005050	--	K12126 phytochrome-interacting factor 3 | (RefSeq) transcription factor PIF3-like (A)	ko04075: Plant hormone signal transduction; ko04712: Circadian rhythm - plant	hypothetical protein HYC85_027948 [Camellia sinensis]	UNE12_ARATH RecName: Full=Transcription factor UNE12; AltName: Full=Basic helix-loop-helix protein 59; Short=AtbHLH59; Short=bHLH 59; AltName: Full=Protein UNFERTILIZED EMBRYO SAC 12; AltName: Full=Transcription factor EN 93; AltName: Full=bHLH transcription factor bHLH059;	A0A7J7FUI9_CAMSI RecName: Full=BHLH domain-containing protein {ECO:0000259|PROSITE:PS50888};	--	GO:0005634,nucleus; GO:0003700,DNA-binding transcription factor activity; GO:0000981,DNA-binding transcription factor activity, RNA polymerase II-specific; GO:0046983,protein dimerization activity; GO:0000978,RNA polymerase II cis-regulatory region sequence-specific DNA binding; GO:0009567,double fertilization forming a zygote and endosperm; GO:0031347,regulation of defense response; GO:0010468,r…	PF00010.29:Helix-loop-helix DNA-binding domain	bHLH	TF	bHLH
HD.08G0007450	43.7286	48.528	47.7673	39.6644	40.623	33.8628	26.4204	29.885	26.9058	24.8258	24.2741	18.3209	24.8555	19.6178	24.0446	1186	1213	1280	1103	1024	991	781	801	706	749	663	482	796	616	716	GWHAZTZ00000003	173278223	173282537	-	HD.08G0007450	--	K17506 protein phosphatase 1L [EC:3.1.3.16] | (RefSeq) probable protein phosphatase 2C 11 (A)	--	GATA transcription factor 1 [Camellia lanceoleosa]	GATA1_ARATH RecName: Full=GATA transcription factor 1; Short=AtGATA-1;	A0A4S4EVV0_CAMSI RecName: Full=GATA-type domain-containing protein {ECO:0000259|PROSITE:PS50114};	GATA-4/5/6 transcription factors	GO:0005634,nucleus; GO:0003700,DNA-binding transcription factor activity; GO:0000976,transcription cis-regulatory region binding; GO:0008270,zinc ion binding; GO:0030154,cell differentiation; GO:0007623,circadian rhythm; GO:0003674,molecular_function; GO:0140110,transcription regulator activity; GO:0001067,transcription regulatory region nucleic acid binding; GO:0003676,nucleic acid binding; GO:0…	PF00320.30:GATA zinc finger	C2C2-GATA	TF	C2C2->C2C2-GATA
HD.08G0015810	4.7977	6.4452	6.0583	1.7826	1.0816	1.6515	0.545	0.3237	0.4723	0.534	0.5445	0.471	0.7739	0.3157	1.1653	105	130	131	40	22	39	13	7	10	13	12	10	20	8	28	GWHAZTZ00000003	101329279	101331424	+	HD.08G0015810	--	K09422 transcription factor MYB, plant | (RefSeq) transcription factor MYB4-like (A)	--	transcription factor MYB4-like [Camellia sinensis]	MYB4_ORYSJ RecName: Full=Transcription factor MYB4 {ECO:0000305}; AltName: Full=Myb-related protein 4 {ECO:0000305}; Short=OsMyb4 {ECO:0000303|PubMed:14675437}; AltName: Full=Transcription factor RLTR1 {ECO:0000312|EMBL:AAP92750.1};	A0A4S4DR54_CAMSI SubName: Full=Uncharacterized protein {ECO:0000313|EMBL:THG05578.1};	Transcription factor, Myb superfamily	GO:0005634,nucleus; GO:0003677,DNA binding; GO:0045893,positive regulation of DNA-templated transcription; GO:0009409,response to cold; GO:0003674,molecular_function; GO:0003676,nucleic acid binding; GO:0005488,binding; GO:0097159,organic cyclic compound binding; GO:1901363,heterocyclic compound binding; GO:0006139,nucleobase-containing compound metabolic process; GO:0006351,DNA-templated transcr…	PF00249.34:Myb-like DNA-binding domain	MYB	TF	MYB->MYB
HD.08G0018240	26.7576	25.5515	24.7738	16.0326	14.6911	20.818	12.8596	12.9412	12.1945	9.5311	9.6378	10.8003	9.1256	10.0274	7.0777	1701	1497	1556	1045	868	1428	891	813	750	674	617	666	685	738	494	GWHAZTZ00000003	91740362	91747994	-	HD.08G0018240	--	K09338 homeobox-leucine zipper protein | (RefSeq) homeobox-leucine zipper protein HDG2-like isoform X1 (A)	--	homeobox-leucine zipper protein HDG2-like isoform X1 [Camellia sinensis]	ROC2_ORYSJ RecName: Full=Homeobox-leucine zipper protein ROC2; AltName: Full=GLABRA 2-like homeobox protein 2; AltName: Full=HD-ZIP protein ROC2; AltName: Full=Homeodomain transcription factor ROC2; AltName: Full=Protein RICE OUTERMOST CELL-SPECIFIC 2;	A0A4S4CXM8_CAMSI SubName: Full=Uncharacterized protein {ECO:0000313|EMBL:THF94438.1};	--	GO:0005634,nucleus; GO:0003677,DNA binding; GO:0000981,DNA-binding transcription factor activity, RNA polymerase II-specific; GO:0008289,lipid binding; GO:0003674,molecular_function; GO:0003676,nucleic acid binding; GO:0005488,binding; GO:0097159,organic cyclic compound binding; GO:1901363,heterocyclic compound binding; GO:0003700,DNA-binding transcription factor activity; GO:0140110,transcriptio…	PF01852.22:START domain	HB-HD-ZIP	TF	HB->HB-HD-ZIP
HD.08G0021230	5.8034	5.6854	6.2119	2.4432	2.7178	3.1535	1.3599	2.1335	1.7478	1.7828	1.4096	1.4634	1.6088	2.0195	1.0648	278	251	294	120	121	163	71	101	81	95	68	68	91	112	56	GWHAZTZ00000003	68080940	68085219	+	HD.08G0021230	--	K14494 DELLA protein | (RefSeq) DELLA protein GAI1-like (A)	ko04075: Plant hormone signal transduction	hypothetical protein HYC85_011792 [Camellia sinensis]	PAT1_ARATH RecName: Full=Scarecrow-like transcription factor PAT1; AltName: Full=GRAS family protein 29; Short=AtGRAS-29; AltName: Full=Protein PHYTOCHROME A SIGNAL TRANSDUCTION 1;	A0A7J7HAG0_CAMSI SubName: Full=Uncharacterized protein {ECO:0000313|EMBL:KAF5949799.1};	--	GO:0005737,cytoplasm; GO:0005634,nucleus; GO:0003700,DNA-binding transcription factor activity; GO:0043565,sequence-specific DNA binding; GO:0000976,transcription cis-regulatory region binding; GO:1990110,callus formation; GO:0009640,photomorphogenesis; GO:0009585,red, far-red light phototransduction; GO:0006355,regulation of DNA-templated transcription; GO:0003674,molecular_function; GO:0140110,…	PF03514.17:GRAS domain family	GRAS	TF	GRAS
HD.08G0023630	15.3109	14.9613	15.7169	12.5997	11.0449	13.5849	10.1368	9.9033	10.9251	10.0101	10.2798	7.892	8.0673	8.4534	6.2991	352	317	357	297	236	337	254	225	243	256	238	176	219	225	159	GWHAZTZ00000005	169620950	169628484	-	HD.08G0023630	--	K01409 N6-L-threonylcarbamoyladenine synthase [EC:2.3.1.234] | (RefSeq) uncharacterized protein LOC114319926 (A)	--	Protein FAR1-RELATED SEQUENCE 5 [Camellia lanceoleosa]	FRS5_ARATH RecName: Full=Protein FAR1-RELATED SEQUENCE 5;	A0A7J0DZJ8_9ERIC RecName: Full=FAR1 domain-containing protein {ECO:0000259|Pfam:PF03101};	--	GO:0005634,nucleus; GO:0008270,zinc ion binding; GO:0006355,regulation of DNA-templated transcription; GO:0003674,molecular_function; GO:0005488,binding; GO:0043167,ion binding; GO:0043169,cation binding; GO:0046872,metal ion binding; GO:0046914,transition metal ion binding; GO:0006139,nucleobase-containing compound metabolic process; GO:0006351,DNA-templated transcription; GO:0006725,cellular ar…	PF03101.18:FAR1 DNA-binding domain	FAR1	TF	FAR1
HD.08G0025470	1.0865	0.9496	0.7025	0.9419	0.9092	0.923	0.6922	0.3054	0.3431	0.3256	0.3296	0.2489	0.1022	0.1564	0.1374	36	29	23	32	28	33	25	10	11	12	11	8	4	6	5	GWHAZTZ00000003	36912199	36915634	-	HD.08G0025470	--	K14016 ubiquitin fusion degradation protein 1 | (RefSeq) LOW QUALITY PROTEIN: ubiquitin fusion degradation protein 1 homolog (A)	ko04141: Protein processing in endoplasmic reticulum	LOW QUALITY PROTEIN: protein CUP-SHAPED COTYLEDON 2-like [Camellia sinensis]	NAC98_ARATH RecName: Full=Protein CUP-SHAPED COTYLEDON 2; AltName: Full=NAC domain-containing protein 98; Short=ANAC098; AltName: Full=NAC domain-containing protein CUC2;	A0A7J7H9Y1_CAMSI RecName: Full=NAC domain-containing protein {ECO:0000259|PROSITE:PS51005};	--	GO:0005634,nucleus; GO:0003700,DNA-binding transcription factor activity; GO:0000976,transcription cis-regulatory region binding; GO:0090691,formation of plant organ boundary; GO:0048366,leaf development; GO:0010072,primary shoot apical meristem specification; GO:0090709,regulation of timing of plant organ formation; GO:0010223,secondary shoot formation; GO:0003674,molecular_function; GO:0140110,…	PF02365.18:No apical meristem (NAM) protein	NAC	TF	NAC
HD.08G0025510	166.95	217.782	231.839	178.567	197.62	130.567	87.474	114.308	111.109	45.1913	56.5605	35.5711	46.1254	29.2074	64.546	3145	3781	4315	3449	3460	2654	1796	2128	2025	947	1073	650	1026	637	1335	GWHAZTZ00000003	36827753	36828673	-	HD.08G0025510	--	K09286 EREBP-like factor | (RefSeq) ethylene-responsive transcription factor 4-like (A)	--	ethylene-responsive transcription factor 4-like [Camellia sinensis]	ERF78_ARATH RecName: Full=Ethylene-responsive transcription factor 4; Short=AtERF4; AltName: Full=Ethylene-responsive element-binding factor 4; Short=EREBP-4; AltName: Full=Protein RELATED TO APETALA2 5;	A0A4S4DU07_CAMSI RecName: Full=AP2/ERF domain-containing protein {ECO:0000259|PROSITE:PS51032};	--	GO:0016604,nuclear body; GO:0005634,nucleus; GO:0003700,DNA-binding transcription factor activity; GO:0000976,transcription cis-regulatory region binding; GO:0071456,cellular response to hypoxia; GO:0009873,ethylene-activated signaling pathway; GO:0009864,induced systemic resistance, jasmonic acid mediated signaling pathway; GO:0010105,negative regulation of ethylene-activated signaling pathway; …	PF00847.23:AP2 domain	AP2/ERF-ERF	TF	AP2/ERF->AP2/ERF-ERF
HD.08G0027320	32.1464	34.3565	36.0673	12.3004	14.147	10.7679	8.9124	7.4399	9.8461	6.7542	7.5407	5.6155	6.4085	5.2381	6.7699	1198	1180	1328	470	490	433	362	274	355	280	283	203	282	226	277	GWHAZTZ00000003	24342867	24344688	+	HD.08G0027320	--	K14494 DELLA protein | (RefSeq) DELLA protein GAI1-like (A)	ko04075: Plant hormone signal transduction	scarecrow-like protein 21 [Camellia sinensis]	CIGR1_ORYSJ RecName: Full=Chitin-inducible gibberellin-responsive protein 1;	A0A4S4DAT0_CAMSI SubName: Full=Uncharacterized protein {ECO:0000313|EMBL:THF98635.1};	--	GO:0005634,nucleus; GO:0003700,DNA-binding transcription factor activity; GO:0043565,sequence-specific DNA binding; GO:0006355,regulation of DNA-templated transcription; GO:0003674,molecular_function; GO:0140110,transcription regulator activity; GO:0003676,nucleic acid binding; GO:0003677,DNA binding; GO:0005488,binding; GO:0097159,organic cyclic compound binding; GO:1901363,heterocyclic compound…	PF03514.17:GRAS domain family	GRAS	TF	GRAS
HD.08G0028650	7.054	7.1655	7.4435	3.3302	4.1986	2.0864	2.4443	2.2022	2.6372	1.6865	2.3473	1.3152	1.3346	1.264	2.2555	188	176	196	91	104	60	71	58	68	50	63	34	42	39	66	GWHAZTZ00000008	145613420	145615242	+	HD.08G0028650	--	--	--	trihelix transcription factor GT-3b [Camellia sinensis]	TGT3B_ARATH RecName: Full=Trihelix transcription factor GT-3b; AltName: Full=Transcription factor GT-1-like; AltName: Full=Trihelix DNA-binding protein GT-3b;	A0A7J7GJI4_CAMSI RecName: Full=Myb-like domain-containing protein {ECO:0000259|PROSITE:PS50090};	Transcription factor GT-2 and related proteins, contains trihelix DNA-binding/SANT domain	GO:0016592,mediator complex; GO:0005730,nucleolus; GO:0005634,nucleus; GO:0003700,DNA-binding transcription factor activity; GO:0043565,sequence-specific DNA binding; GO:0006355,regulation of DNA-templated transcription; GO:0003674,molecular_function; GO:0140110,transcription regulator activity; GO:0003676,nucleic acid binding; GO:0003677,DNA binding; GO:0005488,binding; GO:0097159,organic cyclic…	PF13837.9:Myb/SANT-like DNA-binding domain	Trihelix	TF	Trihelix
HD.08G0029080	81.0293	88.5791	94.3264	66.4983	60.1068	57.6734	48.8909	58.9067	58.2904	42.5878	50.8439	36.7657	44.5504	34.3726	51.4333	2138	2154	2459	1799	1474	1642	1406	1536	1488	1250	1351	941	1388	1050	1490	GWHAZTZ00000003	14528952	14530241	-	HD.08G0029080	--	K09286 EREBP-like factor | (RefSeq) ethylene-responsive transcription factor 3-like (A)	--	hypothetical protein HYC85_011438 [Camellia sinensis]	ERF3_TOBAC RecName: Full=Ethylene-responsive transcription factor 3; AltName: Full=Ethylene-responsive element-binding factor 3 homolog; AltName: Full=Ethylene-responsive element-binding factor 5; Short=EREBP-5; AltName: Full=NtERF5;	A0A7J7HA19_CAMSI RecName: Full=AP2/ERF domain-containing protein {ECO:0000259|PROSITE:PS51032};	--	GO:0005634,nucleus; GO:0003677,DNA binding; GO:0003700,DNA-binding transcription factor activity; GO:0006952,defense response; GO:0009873,ethylene-activated signaling pathway; GO:0003674,molecular_function; GO:0003676,nucleic acid binding; GO:0005488,binding; GO:0097159,organic cyclic compound binding; GO:1901363,heterocyclic compound binding; GO:0140110,transcription regulator activity; GO:00069…	PF00847.23:AP2 domain	AP2/ERF-ERF	TF	AP2/ERF->AP2/ERF-ERF
HD.08G0029440	8.1059	7.7796	7.6013	5.976	5.242	6.0137	4.0211	4.0474	4.2222	2.9071	2.9577	3.3557	2.2702	2.2971	2.4997	381	337	353	288	229	305	206	188	192	152	140	153	126	125	129	GWHAZTZ00000003	13387087	13393847	-	HD.08G0029440	--	K18835 WRKY transcription factor 2 | (RefSeq) probable WRKY transcription factor 2 (A)	ko04626: Plant-pathogen interaction	probable WRKY transcription factor 20 isoform X1 [Camellia sinensis]	WRK20_ARATH RecName: Full=Probable WRKY transcription factor 20; AltName: Full=WRKY DNA-binding protein 20;	A0A4S4F1N4_CAMSI SubName: Full=Uncharacterized protein {ECO:0000313|EMBL:THG22766.1};	--	GO:0005634,nucleus; GO:0003700,DNA-binding transcription factor activity; GO:0046872,metal ion binding; GO:0000976,transcription cis-regulatory region binding; GO:0045893,positive regulation of DNA-templated transcription; GO:0009961,response to 1-aminocyclopropane-1-carboxylic acid; GO:0009611,response to wounding; GO:0003674,molecular_function; GO:0140110,transcription regulator activity; GO:00…	PF03106.18:WRKY DNA -binding domain	WRKY	TF	WRKY
HD.08G0031990	98.2628	97.7596	102.274	73.275	73.6335	82.9025	67.6297	65.8369	68.9378	53.9394	56.6838	45.3227	52.4478	42.8305	45.4318	3670	3365	3774	2806	2556	3341	2753	2430	2491	2241	2132	1642	2313	1852	1863	GWHAZTZ00000003	3747621	3773385	+	HD.08G0031990	--	--	--	zinc finger CCCH domain-containing protein 37 isoform X1 [Camellia sinensis]	C3H37_ARATH RecName: Full=Zinc finger CCCH domain-containing protein 37; Short=AtC3H37; AltName: Full=ENHANCER OF AG-4 protein 1;	A0A4S4E2P7_CAMSI SubName: Full=Uncharacterized protein {ECO:0000313|EMBL:THG09565.1};	CCCH-type Zn-finger protein	GO:0016607,nuclear speck; GO:0005634,nucleus; GO:0003677,DNA binding; GO:0046872,metal ion binding; GO:0003729,mRNA binding; GO:0003723,RNA binding; GO:0001709,cell fate determination; GO:0009908,flower development; GO:0006397,mRNA processing; GO:0003674,molecular_function; GO:0003676,nucleic acid binding; GO:0005488,binding; GO:0097159,organic cyclic compound binding; GO:1901363,heterocyclic com…	PF00642.27:Zinc finger C-x8-C-x5-C-x3-H type (and similar)	C3H	TF	C3H
HD.09000523	8.5607	5.5392	5.644	4.596	3.2956	5.4954	3.567	2.3842	3.0848	2.8947	3.7435	2.8743	3.2592	3.0527	2.0387	218	130	142	120	78	151	99	60	76	82	96	71	98	90	57	GWHAZTZ00000007	7560991	7562598	-	HD.09000523	--	K13424 WRKY transcription factor 33 | (RefSeq) WRKY transcription factor WRKY24-like (A)	ko04016: MAPK signaling pathway - plant; ko04626: Plant-pathogen interaction	probable WRKY transcription factor 48 [Camellia sinensis]	WRK48_ARATH RecName: Full=Probable WRKY transcription factor 48; AltName: Full=WRKY DNA-binding protein 48;	A0A4S4DA36_CAMSI RecName: Full=WRKY domain-containing protein {ECO:0000259|PROSITE:PS50811};	--	GO:0005634,nucleus; GO:0003677,DNA binding; GO:0003700,DNA-binding transcription factor activity; GO:0000976,transcription cis-regulatory region binding; GO:0042742,defense response to bacterium; GO:0045893,positive regulation of DNA-templated transcription; GO:0009617,response to bacterium; GO:0003674,molecular_function; GO:0003676,nucleic acid binding; GO:0005488,binding; GO:0097159,organic cyc…	PF03106.18:WRKY DNA -binding domain	WRKY	TF	WRKY
HD.09G0004430	3.1531	3.9979	2.6893	3.1098	2.7827	2.1342	1.1052	1.3264	0.9887	0.3503	0.9499	0.4018	0.18	0.306	0.5163	89	104	75	90	73	65	34	37	27	11	27	11	6	10	16	GWHAZTZ00000010	35161956	35165025	+	HD.09G0004430	--	--	--	hypothetical protein HYC85_023613 [Camellia sinensis]	RITF1_ARATH RecName: Full=Protein RGF1 INDUCIBLE TRANSCRIPTION FACTOR 1 {ECO:0000303|PubMed:31801996};	A0A7J7GIT7_CAMSI RecName: Full=B box-type domain-containing protein {ECO:0000259|PROSITE:PS50119};	--	GO:0005634,nucleus; GO:0046872,metal ion binding; GO:0010078,maintenance of root meristem identity; GO:2000377,regulation of reactive oxygen species metabolic process; GO:2000280,regulation of root development; GO:0043434,response to peptide hormone; GO:0003674,molecular_function; GO:0005488,binding; GO:0043167,ion binding; GO:0043169,cation binding; GO:0007275,multicellular organism development;…	PF04640.17:PLATZ transcription factor	PLATZ	TF	PLATZ
HD.09G0010080	1.3327	1.8179	2.8133	0.9284	0.9013	1.0939	0.3494	0.5779	0.9839	0.4108	0.2269	0.314	0.2902	0.1644	0.4855	35	44	73	25	22	31	10	15	25	12	6	8	9	5	14	GWHAZTZ00000010	86730385	86732422	+	HD.09G0010080	--	K14491 two-component response regulator ARR-B family | (RefSeq) two-component response regulator ARR12-like isoform X1 (A)	ko04075: Plant hormone signal transduction	Myb family transcription factor PHL8 [Camellia lanceoleosa]	PHL8_ARATH RecName: Full=Myb family transcription factor PHL8 {ECO:0000305}; AltName: Full=Protein PHR1-LIKE 8 {ECO:0000305};	A0A7J7GFG9_CAMSI RecName: Full=Myb_CC_LHEQLE domain-containing protein {ECO:0000259|Pfam:PF14379};	--	GO:0005634,nucleus; GO:0003677,DNA binding; GO:0003700,DNA-binding transcription factor activity; GO:0006355,regulation of DNA-templated transcription; GO:0003674,molecular_function; GO:0003676,nucleic acid binding; GO:0005488,binding; GO:0097159,organic cyclic compound binding; GO:1901363,heterocyclic compound binding; GO:0140110,transcription regulator activity; GO:0006139,nucleobase-containing…	PF14379.9:MYB-CC type transfactor, LHEQLE motif	GARP-G2-like	TF	GARP->GARP-G2-like
HD.09G0010680	7.0478	8.148	10.2957	7.7222	9.4931	6.548	6.8247	6.8981	6.459	4.1014	5.2708	2.8733	3.2324	2.3461	4.7375	397	423	573	446	497	398	419	384	352	257	299	157	215	153	293	GWHAZTZ00000010	90792784	90799195	+	HD.09G0010680	--	K09422 transcription factor MYB, plant | (RefSeq) transcription factor MYB124-like (A)	--	transcription factor MYB124-like [Camellia sinensis]	MYB88_ARATH RecName: Full=Transcription factor MYB88 {ECO:0000303|PubMed:9839469}; AltName: Full=Myb-related protein 88 {ECO:0000303|PubMed:9839469}; Short=AtMYB88 {ECO:0000303|PubMed:9839469};	A0A4S4E814_CAMSI SubName: Full=Uncharacterized protein {ECO:0000313|EMBL:THG12212.1};	Transcription factor, Myb superfamily	GO:0005634,nucleus; GO:0003700,DNA-binding transcription factor activity; GO:0000981,DNA-binding transcription factor activity, RNA polymerase II-specific; GO:0000978,RNA polymerase II cis-regulatory region sequence-specific DNA binding; GO:0043565,sequence-specific DNA binding; GO:0009553,embryo sac development; GO:0010052,guard cell differentiation; GO:0010235,guard mother cell cytokinesis; GO:…	PF00249.34:Myb-like DNA-binding domain	MYB	TF	MYB->MYB
HD.09G0010710	14.8164	17.0641	15.1068	11.1487	10.223	9.649	7.5486	7.1096	7.1869	5.7597	6.2899	6.0797	6.8443	4.9996	7.4271	407	432	410	314	261	286	226	193	191	176	174	162	222	159	224	GWHAZTZ00000013	138291357	138299235	-	HD.09G0010710	--	K13464 jasmonate ZIM domain-containing protein | (RefSeq) protein TIFY 6B-like isoform X1 (A)	ko04075: Plant hormone signal transduction	protein TIFY 6B-like isoform X2 [Camellia sinensis]	TIF6B_ARATH RecName: Full=Protein TIFY 6B; AltName: Full=Jasmonate ZIM domain-containing protein 3; AltName: Full=Protein JASMONATE INSENSITIVE 3;	A0A7J7G0P1_CAMSI RecName: Full=Tify domain-containing protein {ECO:0000259|PROSITE:PS51320};	--	GO:0005634,nucleus; GO:0042802,identical protein binding; GO:0006952,defense response; GO:0009867,jasmonic acid mediated signaling pathway; GO:0031347,regulation of defense response; GO:2000022,regulation of jasmonic acid mediated signaling pathway; GO:0009611,response to wounding; GO:0003674,molecular_function; GO:0005488,binding; GO:0005515,protein binding; GO:0006950,response to stress; GO:000…	PF06200.17:tify domain	Tify	TF	Tify
HD.09G0010900	9.3506	10.353	10.7775	2.6801	2.4639	2.5113	1.6108	1.1586	1.144	0.892	0.9475	0.5115	0.5818	0.4615	0.6952	245	250	279	72	60	71	46	30	29	26	25	13	18	14	20	GWHAZTZ00000010	92625645	92628995	+	HD.09G0010900	--	K09338 homeobox-leucine zipper protein | (RefSeq) homeobox-leucine zipper protein HAT5-like (A)	--	homeobox-leucine zipper protein HAT5-like [Camellia sinensis]	HAT5_ARATH RecName: Full=Homeobox-leucine zipper protein HAT5; AltName: Full=HD-ZIP protein ATHB-1; AltName: Full=Homeodomain transcription factor ATHB-1; AltName: Full=Homeodomain-leucine zipper protein HAT5; Short=HD-ZIP protein 5;	A0A4S4E013_CAMSI RecName: Full=Homeobox domain-containing protein {ECO:0000259|PROSITE:PS50071};	Transcription factor HEX, contains HOX and HALZ domains	GO:0005634,nucleus; GO:0003700,DNA-binding transcription factor activity; GO:0000981,DNA-binding transcription factor activity, RNA polymerase II-specific; GO:0042803,protein homodimerization activity; GO:0043565,sequence-specific DNA binding; GO:0009965,leaf morphogenesis; GO:0017148,negative regulation of translation; GO:0045893,positive regulation of DNA-templated transcription; GO:0009637,res…	PF00046.32:Homeodomain	HB-HD-ZIP	TF	HB->HB-HD-ZIP
HD.09G0013640	36.2615	39.4304	44.738	29.6346	29.2112	28.3621	15.2583	14.4558	14.5883	5.2128	5.6184	5.2045	2.3165	2.2411	2.9753	2320	2325	2828	1944	1737	1958	1064	914	903	371	362	323	175	166	209	GWHAZTZ00000010	114113362	114122653	+	HD.09G0013640	--	K09422 transcription factor MYB, plant | (RefSeq) transcription factor MYB3R-5 isoform X1 (A)	--	hypothetical protein HYC85_023147 [Camellia sinensis]	MB3R1_ARATH RecName: Full=Transcription factor MYB3R-1 {ECO:0000303|PubMed:11597504}; AltName: Full=Myb-related protein 3R-1 {ECO:0000303|PubMed:11597504}; AltName: Full=Plant c-MYB-like protein 1 {ECO:0000303|PubMed:10482656}; Short=Protein PC-MYB1 {ECO:0000303|PubMed:10482656};	A0A7J7GHK1_CAMSI SubName: Full=Uncharacterized protein {ECO:0000313|EMBL:KAF5938888.1};	Transcription factor, Myb superfamily	GO:0005634,nucleus; GO:0000981,DNA-binding transcription factor activity, RNA polymerase II-specific; GO:0000978,RNA polymerase II cis-regulatory region sequence-specific DNA binding; GO:0043565,sequence-specific DNA binding; GO:0008285,negative regulation of cell population proliferation; GO:1901181,negative regulation of cellular response to caffeine; GO:0045892,negative regulation of DNA-templ…	PF00249.34:Myb-like DNA-binding domain	MYB	TF	MYB->MYB
HD.09G0014180	5.6044	5.7519	5.1391	3.5817	2.8003	3.7734	1.8312	2.262	2.0464	1.1196	1.4587	1.3333	0.6626	0.7585	0.4654	351	332	318	230	163	255	125	140	124	78	92	81	49	55	32	GWHAZTZ00000010	117944710	117954782	+	HD.09G0014180	--	K09338 homeobox-leucine zipper protein | (RefSeq) homeobox-leucine zipper protein ATHB-15 isoform X1 (A)	--	homeobox-leucine zipper protein ATHB-15 isoform X1 [Camellia sinensis]	ATHB8_ARATH RecName: Full=Homeobox-leucine zipper protein ATHB-8; AltName: Full=HD-ZIP protein ATHB-8; AltName: Full=Homeodomain transcription factor ATHB-8;	A0A4S4EU32_CAMSI SubName: Full=Uncharacterized protein {ECO:0000313|EMBL:THG20072.1};	--	GO:0005634,nucleus; GO:0003700,DNA-binding transcription factor activity; GO:0008289,lipid binding; GO:0000976,transcription cis-regulatory region binding; GO:0030154,cell differentiation; GO:0010014,meristem initiation; GO:0045597,positive regulation of cell differentiation; GO:0008284,positive regulation of cell population proliferation; GO:0010072,primary shoot apical meristem specification; G…	PF01852.22:START domain	HB-HD-ZIP	TF	HB->HB-HD-ZIP
HD.09G0014390	213.708	155.132	154.782	89.8256	80.3271	117.479	67.8112	55.8014	57.5906	36.5067	29.6975	42.1374	12.4215	16.9297	8.8658	4852	3246	3472	2091	1695	2878	1678	1252	1265	922	679	928	333	445	221	GWHAZTZ00000010	118571621	118572730	-	HD.09G0014390	--	K23047 E3 ubiquitin-protein ligase UNKL [EC:2.3.2.27] | (RefSeq) zinc finger CCCH domain-containing protein 2-like (A)	--	hypothetical protein HYC85_023095 [Camellia sinensis]	C3H20_ARATH RecName: Full=Zinc finger CCCH domain-containing protein 20; Short=AtC3H20;	A0A7J7GHH6_CAMSI RecName: Full=C3H1-type domain-containing protein {ECO:0000259|PROSITE:PS50103};	CCCH-type Zn-finger protein	GO:0005886,plasma membrane; GO:0003677,DNA binding; GO:0003700,DNA-binding transcription factor activity; GO:0046872,metal ion binding; GO:0051607,defense response to virus; GO:0006355,regulation of DNA-templated transcription; GO:0006979,response to oxidative stress; GO:0003674,molecular_function; GO:0003676,nucleic acid binding; GO:0005488,binding; GO:0097159,organic cyclic compound binding; GO…	PF00642.27:Zinc finger C-x8-C-x5-C-x3-H type (and similar)	C3H	TF	C3H
HD.09G0015110	4.0628	4.1112	3.6039	2.1593	2.2348	1.7134	1.1727	1.4551	0.6134	0.6361	0.544	0.4471	0.174	0.1971	0.0416	178	166	156	97	91	81	56	63	26	31	24	19	9	10	2	GWHAZTZ00000010	121797110	121800888	-	HD.09G0015110	--	--	--	hypothetical protein HYC85_021167 [Camellia sinensis]	ATH1_ARATH RecName: Full=Homeobox protein ATH1;	A0A7J7GGW6_CAMSI RecName: Full=Homeobox domain-containing protein {ECO:0000259|PROSITE:PS50071};	Transcription factor MEIS1 and related HOX domain proteins	GO:0005634,nucleus; GO:0003677,DNA binding; GO:0003700,DNA-binding transcription factor activity; GO:0000981,DNA-binding transcription factor activity, RNA polymerase II-specific; GO:0000978,RNA polymerase II cis-regulatory region sequence-specific DNA binding; GO:0043565,sequence-specific DNA binding; GO:0010227,floral organ abscission; GO:0010073,meristem maintenance; GO:0008285,negative regula…	PF07526.14:Associated with HOX	HB-BELL	TF	HB->HB-BELL
HD.09G0016180	6.2859	6.8584	5.1958	1.7711	1.6908	1.6829	0.6088	0.6007	0.8302	0.6593	0.4161	0.36	0.207	0.4826	0.3817	180	181	147	52	45	52	19	17	23	21	12	10	7	16	12	GWHAZTZ00000010	127007739	127020211	-	HD.09G0016180	--	--	--	Growth-regulating factor 4 [Camellia lanceoleosa]	GRF4_ORYSJ RecName: Full=Growth-regulating factor 4 {ECO:0000303|PubMed:15295073}; Short=OsGRF4 {ECO:0000303|PubMed:15295073}; AltName: Full=Protein GRAIN LENGTH AND WIDTH 2 {ECO:0000303|PubMed:27107174}; AltName: Full=Protein GRAIN SIZE ON CHROMOSOME 2 {ECO:0000303|PubMed:26187814}; AltName: Full=Protein PANICLE TRAITS 2 {ECO:0000303|PubMed:26936408}; AltName: Full=Transcription activator GRF4 {…	A0A2R6PD07_ACTCC RecName: Full=Growth-regulating factor {ECO:0000256|RuleBase:RU367127}; Flags: Fragment;	--	GO:0005634,nucleus; GO:0005524,ATP binding; GO:0008283,cell population proliferation; GO:0048366,leaf development; GO:0045893,positive regulation of DNA-templated transcription; GO:0048316,seed development; GO:0006351,DNA-templated transcription; GO:0000166,nucleotide binding; GO:0003674,molecular_function; GO:0005488,binding; GO:0017076,purine nucleotide binding; GO:0030554,adenyl nucleotide bin…	PF08879.13:WRC	GRF	TF	GRF
HD.09G0017610	4.7413	7.2695	6.1551	3.8871	5.9516	1.9741	2.8686	3.3028	2.9475	2.5635	3.6505	1.523	2.7642	1.6619	3.6925	138	195	177	116	161	62	91	95	83	83	107	43	95	56	118	GWHAZTZ00000010	135602351	135608461	-	HD.09G0017610	--	K14491 two-component response regulator ARR-B family | (RefSeq) two-component response regulator ARR12-like (A)	ko04075: Plant hormone signal transduction	probable transcription factor KAN2 isoform X4 [Camellia sinensis]	KAN2_ARATH RecName: Full=Probable transcription factor KAN2; AltName: Full=Protein KANADI 2;	A0A061G740_THECC SubName: Full=Homeodomain-like superfamily protein isoform 1 {ECO:0000313|EMBL:EOY25193.1};	--	GO:0005634,nucleus; GO:0003700,DNA-binding transcription factor activity; GO:0000976,transcription cis-regulatory region binding; GO:0010158,abaxial cell fate specification; GO:0048440,carpel development; GO:0048481,plant ovule development; GO:0009944,polarity specification of adaxial/abaxial axis; GO:0006355,regulation of DNA-templated transcription; GO:0003674,molecular_function; GO:0140110,tra…	PF00249.34:Myb-like DNA-binding domain	GARP-G2-like	TF	GARP->GARP-G2-like
HD.09G0017960	100.26	122.732	137.247	57.629	70.564	45.5364	45.6903	51.204	49.8482	41.3763	55.3796	34.381	54.5067	36.3774	75.7002	2871	3239	3883	1692	1878	1407	1426	1449	1381	1318	1597	955	1843	1206	2380	GWHAZTZ00000010	137175725	137178037	-	HD.09G0017960	--	--	--	hypothetical protein HYC85_022971 [Camellia sinensis]	RITF1_ARATH RecName: Full=Protein RGF1 INDUCIBLE TRANSCRIPTION FACTOR 1 {ECO:0000303|PubMed:31801996};	A0A7J7GD71_CAMSI SubName: Full=Uncharacterized protein {ECO:0000313|EMBL:KAF5938712.1};	--	GO:0005634,nucleus; GO:0046872,metal ion binding; GO:0010078,maintenance of root meristem identity; GO:2000377,regulation of reactive oxygen species metabolic process; GO:2000280,regulation of root development; GO:0043434,response to peptide hormone; GO:0003674,molecular_function; GO:0005488,binding; GO:0043167,ion binding; GO:0043169,cation binding; GO:0007275,multicellular organism development;…	PF04640.17:PLATZ transcription factor	PLATZ	TF	PLATZ
HD.09G0018260	4.6396	4.4929	3.8123	2.5545	2.0666	2.7741	1.8996	1.8426	1.7274	1.3454	1.0899	1.5686	1.2041	1.0557	0.7725	186	166	151	105	77	120	83	73	67	60	44	61	57	49	34	GWHAZTZ00000010	138719213	138722034	-	HD.09G0018260	--	K14016 ubiquitin fusion degradation protein 1 | (RefSeq) LOW QUALITY PROTEIN: ubiquitin fusion degradation protein 1 homolog (A)	ko04141: Protein processing in endoplasmic reticulum	NAC domain-containing protein 71-like [Camellia sinensis]	NAC71_ARATH RecName: Full=NAC domain-containing protein 71 {ECO:0000303|PubMed:15029955}; Short=ANAC071 {ECO:0000303|PubMed:15029955};	A0A7J7I5P4_CAMSI RecName: Full=NAC domain-containing protein {ECO:0000259|PROSITE:PS51005};	--	GO:0005634,nucleus; GO:0003700,DNA-binding transcription factor activity; GO:0043565,sequence-specific DNA binding; GO:0051301,cell division; GO:0071365,cellular response to auxin stimulus; GO:0009611,response to wounding; GO:0003674,molecular_function; GO:0140110,transcription regulator activity; GO:0003676,nucleic acid binding; GO:0003677,DNA binding; GO:0005488,binding; GO:0097159,organic cycl…	PF02365.18:No apical meristem (NAM) protein	NAC	TF	NAC
HD.09G0019090	47.1612	50.8313	51.1069	35.9084	32.0019	30.5076	30.2317	32.865	29.4755	25.5224	27.443	19.1882	20.3164	14.8277	20.1886	1500	1490	1606	1171	946	1047	1048	1033	907	903	879	592	763	546	705	GWHAZTZ00000010	142998465	143000433	-	HD.09G0019090	--	K09338 homeobox-leucine zipper protein | (RefSeq) homeobox-leucine zipper protein HAT4-like (A)	--	hypothetical protein HYC85_022959 [Camellia sinensis]	HAT4_ARATH RecName: Full=Homeobox-leucine zipper protein HAT4; AltName: Full=HD-ZIP protein ATHB-2; AltName: Full=Homeodomain transcription factor ATHB-2; AltName: Full=Homeodomain-leucine zipper protein HAT4; Short=HD-ZIP protein 4;	A0A7J7GDA2_CAMSI RecName: Full=Homeobox domain-containing protein {ECO:0000259|PROSITE:PS50071};	Transcription factor HEX, contains HOX and HALZ domains	GO:0005634,nucleus; GO:0003700,DNA-binding transcription factor activity; GO:0000981,DNA-binding transcription factor activity, RNA polymerase II-specific; GO:0042803,protein homodimerization activity; GO:0043565,sequence-specific DNA binding; GO:0010311,lateral root formation; GO:0045892,negative regulation of DNA-templated transcription; GO:0010017,red or far-red light signaling pathway; GO:000…	PF04618.15:HD-ZIP protein N terminus	HB-HD-ZIP	TF	HB->HB-HD-ZIP
HD.09G0019330	13.0738	17.2889	16.0582	2.1252	2.0514	1.199	0.1874	0.2067	0	0	0.0676	0	0	0	0	192	234	233	32	28	19	3	3	0	0	1	0	0	0	0	GWHAZTZ00000010	144761424	144764329	+	HD.09G0019330	--	K09422 transcription factor MYB, plant | (RefSeq) transcription factor MYB114-like (A)	--	transcription factor MYB114-like [Camellia sinensis]	MYB3_CROXC RecName: Full=Transcription factor MYB3 {ECO:0000305}; AltName: Full=Myb-related protein 3 {ECO:0000303|PubMed:31004005}; Short=CcMYB3 {ECO:0000303|PubMed:31004005};	A0A4S4D3Q0_CAMSI SubName: Full=Uncharacterized protein {ECO:0000313|EMBL:THF95825.1};	Transcription factor, Myb superfamily	GO:0005634,nucleus; GO:0003677,DNA binding; GO:0003674,molecular_function; GO:0003676,nucleic acid binding; GO:0005488,binding; GO:0097159,organic cyclic compound binding; GO:1901363,heterocyclic compound binding; GO:0005575,cellular_component; GO:0005622,intracellular anatomical structure; GO:0043226,organelle; GO:0043227,membrane-bounded organelle; GO:0043229,intracellular organelle; GO:0043231…	PF00249.34:Myb-like DNA-binding domain	MYB	TF	MYB->MYB
HD.09G0021530	22.1966	23.0525	23.5918	16.0989	14.9503	15.7008	8.6224	7.5032	7.0311	2.9127	3.3774	1.7947	1.3925	1.3366	1.5122	1377	1318	1446	1024	862	1051	583	460	422	201	211	108	102	96	103	GWHAZTZ00000010	152909365	152912397	-	HD.09G0021530	--	K14494 DELLA protein | (RefSeq) DELLA protein SLN1-like (A)	ko04075: Plant hormone signal transduction	scarecrow-like protein 28 [Camellia sinensis]	SCL28_ARATH RecName: Full=Scarecrow-like protein 28; Short=AtSCL28; AltName: Full=GRAS family protein 8; Short=AtGRAS-8;	A0A4S4EE73_CAMSI SubName: Full=Uncharacterized protein {ECO:0000313|EMBL:THG14202.1};	--	GO:0005634,nucleus; GO:0003700,DNA-binding transcription factor activity; GO:0043565,sequence-specific DNA binding; GO:1900459,positive regulation of brassinosteroid mediated signaling pathway; GO:0007346,regulation of mitotic cell cycle; GO:0006355,regulation of DNA-templated transcription; GO:0003674,molecular_function; GO:0140110,transcription regulator activity; GO:0003676,nucleic acid bindin…	PF03514.17:GRAS domain family	GRAS	TF	GRAS
HD.09G0022120	2.8395	3.6051	3.8516	2.5245	2.5564	2.739	2.3749	2.2479	2.1164	1.2329	1.2084	1.394	0.9488	0.8009	0.7389	147	172	197	134	123	153	134	115	106	71	63	70	58	48	42	GWHAZTZ00000010	155560744	155566010	+	HD.09G0022120	--	K13422 transcription factor MYC2 | (RefSeq) transcription factor MYC4-like (A)	ko04016: MAPK signaling pathway - plant; ko04075: Plant hormone signal transduction	transcription factor EGL1-like [Camellia sinensis]	GL3_ARATH RecName: Full=Transcription factor GLABRA 3; AltName: Full=Basic helix-loop-helix protein 1; Short=AtMYC6; Short=AtbHLH1; Short=bHLH 1; AltName: Full=Protein SHAPESHIFTER; AltName: Full=Transcription factor EN 31; AltName: Full=bHLH transcription factor bHLH001;	A0A7D5PXI6_CAMSI SubName: Full=GL3c {ECO:0000313|EMBL:QLI42587.1};	--	GO:0005634,nucleus; GO:0003677,DNA binding; GO:0003700,DNA-binding transcription factor activity; GO:0046983,protein dimerization activity; GO:0001708,cell fate specification; GO:0009957,epidermal cell fate specification; GO:0009867,jasmonic acid mediated signaling pathway; GO:0031542,positive regulation of anthocyanin biosynthetic process; GO:0010091,trichome branching; GO:0010026,trichome diffe…	PF14215.9:bHLH-MYC and R2R3-MYB transcription factors N-terminal	bHLH	TF	bHLH
HD.09G0022600	5.7927	7.1833	7.7727	2.2276	2.8492	1.9633	1.9741	1.9092	1.8133	1.4878	2.1694	1.092	1.5699	1.1151	1.9597	175	200	232	69	80	64	65	57	53	50	66	32	56	39	65	GWHAZTZ00000010	157027956	157030102	+	HD.09G0022600	--	K13426 WRKY transcription factor 29 | (RefSeq) probable WRKY transcription factor 29 (A)	ko04016: MAPK signaling pathway - plant; ko04626: Plant-pathogen interaction	probable WRKY transcription factor 29 [Camellia sinensis]	WRK22_ARATH RecName: Full=WRKY transcription factor 22; AltName: Full=WRKY DNA-binding protein 22;	A0A4S4D9B7_CAMSI RecName: Full=WRKY domain-containing protein {ECO:0000259|PROSITE:PS50811};	--	GO:0005634,nucleus; GO:0003700,DNA-binding transcription factor activity; GO:0000976,transcription cis-regulatory region binding; GO:0071456,cellular response to hypoxia; GO:0006952,defense response; GO:0010150,leaf senescence; GO:0003674,molecular_function; GO:0140110,transcription regulator activity; GO:0001067,transcription regulatory region nucleic acid binding; GO:0003676,nucleic acid bindin…	PF03106.18:WRKY DNA -binding domain	WRKY	TF	WRKY
HD.09G0023050	3.8735	4.5801	5.2776	2.9303	2.5914	2.8074	1.2758	1.5578	2.1815	1.25	1.2328	1.0495	0.6939	0.9008	0.7463	156	170	210	121	97	122	56	62	85	56	50	41	33	42	33	GWHAZTZ00000010	159022271	159024239	+	HD.09G0023050	--	K13434 pathogenesis-related genes transcriptional activator PTI6 | (RefSeq) pathogenesis-related genes transcriptional activator PTI6-like (A)	ko04626: Plant-pathogen interaction	ethylene-responsive transcription factor CRF1-like isoform X1 [Camellia sinensis]	CRF4_ARATH RecName: Full=Ethylene-responsive transcription factor CRF4; AltName: Full=Protein CYTOKININ RESPONSE FACTOR 4;	A0A7J7GCK6_CAMSI RecName: Full=AP2/ERF domain-containing protein {ECO:0000259|PROSITE:PS51032};	--	GO:0005737,cytoplasm; GO:0005634,nucleus; GO:0003677,DNA binding; GO:0003700,DNA-binding transcription factor activity; GO:0009736,cytokinin-activated signaling pathway; GO:0009873,ethylene-activated signaling pathway; GO:0048366,leaf development; GO:0003674,molecular_function; GO:0003676,nucleic acid binding; GO:0005488,binding; GO:0097159,organic cyclic compound binding; GO:1901363,heterocyclic…	PF00847.23:AP2 domain	AP2/ERF-ERF	TF	AP2/ERF->AP2/ERF-ERF
HD.10007240	4.7932	5.5909	5.9429	3.1555	4.5126	3.4056	2.2722	1.8997	3.7983	1.4004	2.1418	1.8942	0.981	1.311	1.3097	120	129	147	81	105	92	62	47	92	39	54	46	29	38	36	GWHAZTZ00000008	125134880	125152395	+	HD.10007240	--	K04683 transcription factor Dp-1 | (RefSeq) transcription factor-like protein DPA isoform X1 (A)	--	transcription factor-like protein DPA isoform X2 [Camellia sinensis]	DPB_ARATH RecName: Full=Transcription factor-like protein DPB; AltName: Full=DP-like protein B; Short=AtDPbB; AltName: Full=E2F dimerization partner protein B;	A0A4S4ENY8_CAMSI SubName: Full=Uncharacterized protein {ECO:0000313|EMBL:THG18423.1};	E2F-like protein	GO:0005737,cytoplasm; GO:0070176,DRM complex; GO:0005634,nucleus; GO:0003677,DNA binding; GO:0000981,DNA-binding transcription factor activity, RNA polymerase II-specific; GO:0046982,protein heterodimerization activity; GO:0042023,DNA endoreduplication; GO:0000082,G1/S transition of mitotic cell cycle; GO:0051726,regulation of cell cycle; GO:0006357,regulation of transcription by RNA polymerase I…	PF08781.13:Transcription factor DP	E2F-DP	TF	E2F-DP
HD.10G0000500	3.041	4.8861	5.3272	2.8234	7.1418	2.466	0.8317	1.1836	0.9067	0.5257	0.4646	0.1507	0.0743	0.0253	0.1065	104	154	180	99	227	91	31	40	30	20	16	5	3	1	4	GWHAZTZ00000007	187488197	187492425	-	HD.10G0000500	--	K14016 ubiquitin fusion degradation protein 1 | (RefSeq) LOW QUALITY PROTEIN: ubiquitin fusion degradation protein 1 homolog (A)	ko04141: Protein processing in endoplasmic reticulum	protein CUP-SHAPED COTYLEDON 3-like [Camellia sinensis]	NAC31_ARATH RecName: Full=Protein CUP-SHAPED COTYLEDON 3; AltName: Full=NAC domain-containing protein 31; Short=ANAC031; AltName: Full=NAC domain-containing protein CUC3;	A0A7J7GR01_CAMSI RecName: Full=NAC domain-containing protein {ECO:0000259|PROSITE:PS51005};	--	GO:0005634,nucleus; GO:0003700,DNA-binding transcription factor activity; GO:0000976,transcription cis-regulatory region binding; GO:0010014,meristem initiation; GO:0010199,organ boundary specification between lateral organs and the meristem; GO:0003674,molecular_function; GO:0140110,transcription regulator activity; GO:0001067,transcription regulatory region nucleic acid binding; GO:0003676,nucl…	PF02365.18:No apical meristem (NAM) protein	NAC	TF	NAC
HD.10G0001580	7.0096	6.5192	5.7234	7.0089	7.0349	6.387	3.9453	3.9936	3.2878	2.3829	1.8132	1.7003	1.6961	0.7632	1.073	119	102	96	122	111	117	73	67	54	45	31	28	34	15	20	GWHAZTZ00000007	179482511	179485742	+	HD.10G0001580	--	K14432 ABA responsive element binding factor | (RefSeq) ABSCISIC ACID-INSENSITIVE 5-like protein 2 (A)	ko04075: Plant hormone signal transduction	protein FD-like [Camellia sinensis]	FD_ARATH RecName: Full=Protein FD {ECO:0000303|PubMed:16099980}; AltName: Full=bZIP transcription factor 14 {ECO:0000303|PubMed:11906833}; Short=AtbZIP14 {ECO:0000303|PubMed:11906833};	A0A2S1PVK9_CAMSI SubName: Full=FD1 {ECO:0000313|EMBL:AWH62998.1};	--	GO:0005634,nucleus; GO:0003677,DNA binding; GO:0003700,DNA-binding transcription factor activity; GO:0043621,protein self-association; GO:0009648,photoperiodism; GO:0009911,positive regulation of flower development; GO:0045893,positive regulation of DNA-templated transcription; GO:0009909,regulation of flower development; GO:2000028,regulation of photoperiodism, flowering; GO:0006355,regulation o…	PF00170.24:bZIP transcription factor	bZIP	TF	bZIP
HD.10G0003750	3.6085	4.3406	3.6315	1.9508	2.263	2.6181	0.9649	0.6051	0.8738	0.4634	0.5733	0.3189	0.1921	0.0712	0.0939	175	194	174	97	102	137	51	29	41	25	28	15	11	4	5	GWHAZTZ00000007	166802081	166804710	-	HD.10G0003750	--	--	--	BEL1-like homeodomain protein 11 isoform X1 [Camellia sinensis]	BLH11_ARATH RecName: Full=BEL1-like homeodomain protein 11; Short=BEL1-like protein 11;	A0A7J7GQA5_CAMSI RecName: Full=Homeobox domain-containing protein {ECO:0000259|PROSITE:PS50071};	Transcription factor MEIS1 and related HOX domain proteins	GO:0005634,nucleus; GO:0003700,DNA-binding transcription factor activity; GO:0000981,DNA-binding transcription factor activity, RNA polymerase II-specific; GO:0000978,RNA polymerase II cis-regulatory region sequence-specific DNA binding; GO:0006357,regulation of transcription by RNA polymerase II; GO:0003674,molecular_function; GO:0140110,transcription regulator activity; GO:0000976,transcription…	PF07526.14:Associated with HOX	HB-BELL	TF	HB->HB-BELL
HD.10G0005590	2.7945	2.3117	3.6406	2.8065	3.2152	2.4104	1.8278	1.6519	2.6883	1.8157	1.5935	0.9128	1.7106	1.4817	2.1673	101	77	130	104	108	94	72	59	94	73	58	32	73	62	86	GWHAZTZ00000007	150925234	150929365	-	HD.10G0005590	--	K14491 two-component response regulator ARR-B family | (RefSeq) two-component response regulator ARR1-like (A)	ko04075: Plant hormone signal transduction	probable transcription factor KAN4 isoform X1 [Camellia sinensis]	KAN4_ARATH RecName: Full=Probable transcription factor KAN4; AltName: Full=Protein ABERRANT TESTA SHAPE; AltName: Full=Protein KANADI 4;	A0A4S4EJ53_CAMSI SubName: Full=Uncharacterized protein {ECO:0000313|EMBL:THG16005.1};	--	GO:0005634,nucleus; GO:0003700,DNA-binding transcription factor activity; GO:0000976,transcription cis-regulatory region binding; GO:0010158,abaxial cell fate specification; GO:0080060,integument development; GO:0048481,plant ovule development; GO:0006355,regulation of DNA-templated transcription; GO:0003674,molecular_function; GO:0140110,transcription regulator activity; GO:0001067,transcription…	PF00249.34:Myb-like DNA-binding domain	GARP-G2-like	TF	GARP->GARP-G2-like
HD.10G0005750	1.9145	1.7227	2.1268	1.2297	1.1053	1.3416	0.9426	1.0395	0.6757	0.6716	0.5564	0.337	0.0791	0.0807	0.3828	41	34	45	27	22	31	22	22	14	16	12	7	2	2	9	GWHAZTZ00000007	149134632	149136747	-	HD.10G0005750	--	--	--	dof zinc finger protein DOF1.6-like [Camellia sinensis]	DOF34_ARATH RecName: Full=Dof zinc finger protein DOF3.4; Short=AtDOF3.4; AltName: Full=OBF-binding protein 1;	A0A4S4EUI3_CAMSI RecName: Full=Dof-type domain-containing protein {ECO:0000259|PROSITE:PS50884};	--	GO:0005634,nucleus; GO:0003677,DNA binding; GO:0003700,DNA-binding transcription factor activity; GO:0000976,transcription cis-regulatory region binding; GO:0008270,zinc ion binding; GO:0042545,cell wall modification; GO:0045787,positive regulation of cell cycle; GO:0045893,positive regulation of DNA-templated transcription; GO:0009733,response to auxin; GO:0009751,response to salicylic acid; GO:…	PF02701.18:Dof domain, zinc finger	C2C2-Dof	TF	C2C2->C2C2-Dof
HD.10G0006000	28.083	20.6664	18.9962	14.9152	12.4653	15.6759	7.866	6.7526	6.9454	2.4996	1.9787	2.1976	1.3344	1.6411	0.9708	606	411	405	330	250	365	185	144	145	60	43	46	34	41	23	GWHAZTZ00000007	147481262	147486713	-	HD.10G0006000	--	--	--	B3 domain-containing protein Os06g0194400-like [Camellia sinensis]	Y6944_ORYSJ RecName: Full=B3 domain-containing protein Os06g0194400;	A0A7J7GPZ2_CAMSI RecName: Full=TF-B3 domain-containing protein {ECO:0000259|PROSITE:PS50863};	--	GO:0005634,nucleus; GO:0003677,DNA binding; GO:0003674,molecular_function; GO:0003676,nucleic acid binding; GO:0005488,binding; GO:0097159,organic cyclic compound binding; GO:1901363,heterocyclic compound binding; GO:0005575,cellular_component; GO:0005622,intracellular anatomical structure; GO:0043226,organelle; GO:0043227,membrane-bounded organelle; GO:0043229,intracellular organelle; GO:0043231…	PF02362.24:B3 DNA binding domain	B3	TF	B3->B3
HD.10G0006870	247.028	222.9	240.985	150.161	151.383	117.135	95.397	103.936	90.5874	67.5519	71.7337	69.7823	76.497	69.4036	87.0122	4507	3748	4344	2809	2567	2306	1897	1874	1599	1371	1318	1235	1648	1466	1743	GWHAZTZ00000007	138037469	138038360	+	HD.10G0006870	--	--	--	zinc finger protein ZAT10-like [Camellia sinensis]	ZAT10_ARATH RecName: Full=Zinc finger protein ZAT10; AltName: Full=Salt-tolerance zinc finger;	A0A4S4DMW9_CAMSI SubName: Full=Uncharacterized protein {ECO:0000313|EMBL:THG03496.1};	FOG: Zn-finger	GO:0005634,nucleus; GO:0003700,DNA-binding transcription factor activity; GO:0046872,metal ion binding; GO:0043565,sequence-specific DNA binding; GO:0000976,transcription cis-regulatory region binding; GO:0071456,cellular response to hypoxia; GO:0035264,multicellular organism growth; GO:0045892,negative regulation of DNA-templated transcription; GO:0010117,photoprotection; GO:0015979,photosynthes…	PF13912.9:C2H2-type zinc finger	C2H2	TF	C2H2
HD.10G0007500	29.7172	33.3528	34.3158	13.7946	15.218	12.5637	4.6848	4.4693	5.4097	1.9738	2.0028	2.0529	0.9081	0.6175	1.0464	1164	1204	1328	554	554	531	200	173	205	86	79	78	42	28	45	GWHAZTZ00000007	131555700	131560353	-	HD.10G0007500	--	K15601 [histone H3]-dimethyl-L-lysine9 demethylase [EC:1.14.11.65] | (RefSeq) lysine-specific demethylase JMJ25-like (A)	--	growth-regulating factor 1-like [Camellia sinensis]	GRF1_ARATH RecName: Full=Growth-regulating factor 1; Short=AtGRF1; AltName: Full=Transcription activator GRF1;	A0A4S4CZI8_CAMSI RecName: Full=Growth-regulating factor {ECO:0000256|RuleBase:RU367127};	--	GO:0005634,nucleus; GO:0005524,ATP binding; GO:0000976,transcription cis-regulatory region binding; GO:0019760,glucosinolate metabolic process; GO:0061062,regulation of nematode larval development; GO:0006355,regulation of DNA-templated transcription; GO:0009409,response to cold; GO:0009739,response to gibberellin; GO:0009624,response to nematode; GO:0048364,root development; GO:0006351,DNA-templ…	PF08879.13:WRC	GRF	TF	GRF
HD.10G0007620	15.8089	15.1946	15.7539	6.1627	6.3261	5.675	2.0145	2.2218	2.0425	0.6799	0.3876	0.503	0.2893	0.1897	0.1778	648	574	638	259	241	251	90	90	81	31	16	20	14	9	8	GWHAZTZ00000007	131153891	131158672	-	HD.10G0007620	--	K15601 [histone H3]-dimethyl-L-lysine9 demethylase [EC:1.14.11.65] | (RefSeq) lysine-specific demethylase JMJ25-like (A)	--	growth-regulating factor 1-like isoform X1 [Camellia sinensis]	GRF6_ORYSJ RecName: Full=Growth-regulating factor 6; Short=OsGRF6; AltName: Full=Transcription activator GRF6;	A0A4S4CZI8_CAMSI RecName: Full=Growth-regulating factor {ECO:0000256|RuleBase:RU367127};	--	GO:0005634,nucleus; GO:0005524,ATP binding; GO:0032502,developmental process; GO:0006355,regulation of DNA-templated transcription; GO:0006351,DNA-templated transcription; GO:0000166,nucleotide binding; GO:0003674,molecular_function; GO:0005488,binding; GO:0017076,purine nucleotide binding; GO:0030554,adenyl nucleotide binding; GO:0032553,ribonucleotide binding; GO:0032555,purine ribonucleotide b…	PF08879.13:WRC	GRF	TF	GRF
HD.10G0007680	13.9435	14.8422	14.0458	8.0262	6.5992	8.1991	3.9878	4.0185	4.31	1.3883	0.942	1.2282	0.2803	0.3049	0.5426	632	620	629	373	278	401	197	180	189	70	43	54	15	16	27	GWHAZTZ00000007	130196218	130199928	-	HD.10G0007680	--	K09285 AP2-like factor, ANT lineage | (RefSeq) AP2-like ethylene-responsive transcription factor ANT (A)	--	AP2-like ethylene-responsive transcription factor ANT [Camellia sinensis]	ANT_ARATH RecName: Full=AP2-like ethylene-responsive transcription factor ANT {ECO:0000303|PubMed:8742706, ECO:0000303|PubMed:8742707}; AltName: Full=Complementing a protein kinase C mutant protein 1; AltName: Full=Protein AINTEGUMENTA {ECO:0000303|PubMed:8742706, ECO:0000303|PubMed:8742707}; AltName: Full=Protein DRAGON; AltName: Full=Protein OVULE MUTANT {ECO:0000303|PubMed:12271029};	F6H173_VITVI SubName: Full=Uncharacterized protein {ECO:0000313|EMBL:CCB45724.1};	--	GO:0005634,nucleus; GO:0003677,DNA binding; GO:0003700,DNA-binding transcription factor activity; GO:0000976,transcription cis-regulatory region binding; GO:0030154,cell differentiation; GO:0051301,cell division; GO:0009908,flower development; GO:0019760,glucosinolate metabolic process; GO:0010492,maintenance of shoot apical meristem identity; GO:0010601,positive regulation of auxin biosynthetic …	PF00847.23:AP2 domain	AP2/ERF-AP2	TF	AP2/ERF->AP2/ERF-AP2
HD.10G0008990	38.2436	32.393	30.3025	34.0597	29.6468	34.6138	22.8975	24.4777	19.1924	17.9937	18.3113	22.0836	14.7153	14.3462	13.4597	898	701	703	820	647	877	586	568	436	470	433	503	408	390	347	GWHAZTZ00000007	119025652	119038772	+	HD.10G0008990	--	--	--	zinc-finger homeodomain protein 2-like [Camellia sinensis]	ZHD1_ORYSI RecName: Full=Zinc-finger homeodomain protein 1;	A0A4S4EIL3_CAMSI RecName: Full=ZF-HD dimerization-type domain-containing protein {ECO:0000259|PROSITE:PS51523};	--	GO:0005634,nucleus; GO:0003677,DNA binding; GO:0046872,metal ion binding; GO:0003674,molecular_function; GO:0003676,nucleic acid binding; GO:0005488,binding; GO:0097159,organic cyclic compound binding; GO:1901363,heterocyclic compound binding; GO:0043167,ion binding; GO:0043169,cation binding; GO:0005575,cellular_component; GO:0005622,intracellular anatomical structure; GO:0043226,organelle; GO:0…	PF04770.15:ZF-HD protein dimerisation region	zf-HD	TF	zf-HD
HD.10G0010620	24.2416	29.9559	29.6739	22.796	25.411	16.4031	11.2081	12.6634	12.5704	5.8568	8.3295	7.612	7.3798	5.9323	9.1977	893	1017	1080	861	870	652	450	461	448	240	309	272	321	253	372	GWHAZTZ00000007	108953963	108955763	+	HD.10G0010620	--	K09286 EREBP-like factor | (RefSeq) ethylene-responsive transcription factor RAP2-4-like (A)	--	hypothetical protein HYC85_020605 [Camellia sinensis]	RAP24_ARATH RecName: Full=Ethylene-responsive transcription factor RAP2-4; AltName: Full=Ethylene-responsive transcription factor ERF059; AltName: Full=Protein RELATED TO APETALA2 4;	A0A7J7GQ90_CAMSI RecName: Full=AP2/ERF domain-containing protein {ECO:0000259|PROSITE:PS51032};	--	GO:0005634,nucleus; GO:0003677,DNA binding; GO:0003700,DNA-binding transcription factor activity; GO:0043565,sequence-specific DNA binding; GO:0000976,transcription cis-regulatory region binding; GO:0071472,cellular response to salt stress; GO:0009736,cytokinin-activated signaling pathway; GO:0009873,ethylene-activated signaling pathway; GO:0045595,regulation of cell differentiation; GO:0009409,r…	PF00847.23:AP2 domain	AP2/ERF-ERF	TF	AP2/ERF->AP2/ERF-ERF
HD.10G0012820	3.6325	2.0677	2.1698	1.3939	0.7689	1.3797	0.9835	0.4821	0.8617	0.7495	0.4731	0.7367	0.5548	0.7715	0.2712	61	32	36	24	12	25	18	8	14	14	8	12	11	15	5	GWHAZTZ00000007	96228887	96229707	-	HD.10G0012820	--	--	--	dof zinc finger protein DOF1.2-like [Camellia sinensis]	DOF12_ARATH RecName: Full=Dof zinc finger protein DOF1.2; Short=AtDOF1.2;	A0A7J7GSP8_CAMSI RecName: Full=Dof-type domain-containing protein {ECO:0000259|PROSITE:PS50884};	--	GO:0005634,nucleus; GO:0003677,DNA binding; GO:0003700,DNA-binding transcription factor activity; GO:0046872,metal ion binding; GO:0006355,regulation of DNA-templated transcription; GO:0003674,molecular_function; GO:0003676,nucleic acid binding; GO:0005488,binding; GO:0097159,organic cyclic compound binding; GO:1901363,heterocyclic compound binding; GO:0140110,transcription regulator activity; GO…	PF02701.18:Dof domain, zinc finger	C2C2-Dof	TF	C2C2->C2C2-Dof
HD.10G0014110	16.889	16.1264	14.1057	13.3729	13.1105	13.9825	8.7006	10.4819	10.3706	8.4347	8.1742	7.4803	8.0098	8.0395	6.6316	675	594	557	548	487	603	379	414	401	375	329	290	378	372	291	GWHAZTZ00000007	88289001	88293154	-	HD.10G0014110	--	K18753 butyrate response factor | (RefSeq) zinc finger CCCH domain-containing protein 15-like (A)	--	zinc finger CCCH domain-containing protein 12-like [Camellia sinensis]	C3H12_ARATH RecName: Full=Zinc finger CCCH domain-containing protein 12; Short=AtC3H12;	A0A4S4D7V5_CAMSI SubName: Full=Uncharacterized protein {ECO:0000313|EMBL:THF97475.1};	CCCH-type Zn-finger protein	GO:0003700,DNA-binding transcription factor activity; GO:0046872,metal ion binding; GO:0003729,mRNA binding; GO:0000976,transcription cis-regulatory region binding; GO:0006355,regulation of DNA-templated transcription; GO:0003674,molecular_function; GO:0140110,transcription regulator activity; GO:0005488,binding; GO:0043167,ion binding; GO:0043169,cation binding; GO:0003676,nucleic acid binding; …	PF00642.27:Zinc finger C-x8-C-x5-C-x3-H type (and similar)	C3H	TF	C3H
HD.10G0014670	116.355	99.1437	95.3556	59.9601	49.5894	70.8099	64.962	58.6757	60.0142	54.714	47.9385	53.4477	38.675	38.3841	27.7173	3032	2381	2455	1602	1201	1991	1845	1511	1513	1586	1258	1351	1190	1158	793	GWHAZTZ00000007	173847177	173849744	-	HD.10G0014670	--	K14016 ubiquitin fusion degradation protein 1 | (RefSeq) LOW QUALITY PROTEIN: ubiquitin fusion degradation protein 1 homolog (A)	ko04141: Protein processing in endoplasmic reticulum	NAC domain-containing protein 2-like [Camellia sinensis]	NAC2_ARATH RecName: Full=NAC domain-containing protein 2; Short=ANAC002;	B5TV65_CAMSI SubName: Full=NAM-like protein {ECO:0000313|EMBL:ACH87170.1, ECO:0000313|EMBL:AFD54598.1};	--	GO:0005634,nucleus; GO:0003700,DNA-binding transcription factor activity; GO:0019900,kinase binding; GO:0000976,transcription cis-regulatory region binding; GO:0071456,cellular response to hypoxia; GO:0009788,negative regulation of abscisic acid-activated signaling pathway; GO:0009611,response to wounding; GO:0003674,molecular_function; GO:0140110,transcription regulator activity; GO:0005488,bind…	PF02365.18:No apical meristem (NAM) protein	NAC	TF	NAC
HD.10G0015580	13.2869	16.168	17.8615	10.2466	13.8528	8.941	3.4651	4.8639	3.7972	1.5123	2.1478	1.2388	0.7269	0.7414	0.9694	387	434	514	306	375	281	110	140	107	49	63	35	25	25	31	GWHAZTZ00000007	83167678	83171990	+	HD.10G0015580	--	--	--	uncharacterized protein LOC114289152 [Camellia sinensis]	--	A0A4S4DQX1_CAMSI RecName: Full=C2H2-type domain-containing protein {ECO:0000259|PROSITE:PS50157};	--	--	--	C2H2	TF	C2H2
HD.10G0016890	10.8154	10.4862	10.6266	8.1426	7.3359	8.1476	5.5593	5.0688	6.302	5.0262	4.5094	3.6253	4.3601	4.0208	3.7444	855	764	830	660	539	695	479	396	482	442	359	278	407	368	325	GWHAZTZ00000007	76051503	76077108	+	HD.10G0016890	--	K13210 far upstream element-binding protein | (RefSeq) uncharacterized protein LOC114266895 isoform X1 (A)	--	uncharacterized protein LOC114266895 isoform X1 [Camellia sinensis]	ERF21_ARATH RecName: Full=Ethylene-responsive transcription factor ERF021;	A0A4S4EK18_CAMSI SubName: Full=Uncharacterized protein {ECO:0000313|EMBL:THG16921.1};	K-homology type RNA binding proteins	GO:0005634,nucleus; GO:0003677,DNA binding; GO:0003700,DNA-binding transcription factor activity; GO:0009873,ethylene-activated signaling pathway; GO:0060862,negative regulation of floral organ abscission; GO:0003674,molecular_function; GO:0003676,nucleic acid binding; GO:0005488,binding; GO:0097159,organic cyclic compound binding; GO:1901363,heterocyclic compound binding; GO:0140110,transcriptio…	PF00013.32:KH domain	AP2/ERF-AP2	TF	AP2/ERF->AP2/ERF-AP2
HD.10G0019210	22.8953	20.299	19.7606	12.1994	12.2293	14.5153	13.4721	12.547	10.5115	11.5865	9.5044	9.4748	7.4612	7.7506	7.9252	421	344	359	230	209	288	270	228	187	237	176	169	162	165	160	GWHAZTZ00000007	66055763	66061633	+	HD.10G0019210	--	K01409 N6-L-threonylcarbamoyladenine synthase [EC:2.3.1.234] | (RefSeq) uncharacterized protein LOC114319926 (A)	--	hypothetical protein HYC85_019738 [Camellia sinensis]	FRS5_ARATH RecName: Full=Protein FAR1-RELATED SEQUENCE 5;	A0A7J7GRG9_CAMSI RecName: Full=FAR1 domain-containing protein {ECO:0000259|Pfam:PF03101};	--	GO:0005634,nucleus; GO:0008270,zinc ion binding; GO:0006355,regulation of DNA-templated transcription; GO:0003674,molecular_function; GO:0005488,binding; GO:0043167,ion binding; GO:0043169,cation binding; GO:0046872,metal ion binding; GO:0046914,transition metal ion binding; GO:0006139,nucleobase-containing compound metabolic process; GO:0006351,DNA-templated transcription; GO:0006725,cellular ar…	PF03101.18:FAR1 DNA-binding domain	FAR1	TF	FAR1
HD.10G0024170	8.8745	8.7539	8.9822	6.1375	6.8576	6.6918	3.1089	2.2042	2.1681	1.8494	2.0829	2.5367	3.0746	1.777	2.4249	220	200	220	156	158	179	84	54	52	51	52	61	90	51	66	GWHAZTZ00000007	29064650	29067622	+	HD.10G0024170	--	K09422 transcription factor MYB, plant | (RefSeq) transcription factor MYB4-like (A)	--	Transcription factor MYB15 [Camellia lanceoleosa]	MYB15_ARATH RecName: Full=Transcription factor MYB15 {ECO:0000305}; AltName: Full=Myb-related protein 15 {ECO:0000305}; Short=AtMYB15 {ECO:0000312|EMBL:CAA74603.1}; AltName: Full=Myb-related protein Y19 {ECO:0000305}; Short=AtY19 {ECO:0000303|PubMed:8980549};	A0A7J7GNQ1_CAMSI SubName: Full=Uncharacterized protein {ECO:0000313|EMBL:KAF5941875.1};	Transcription factor, Myb superfamily	GO:0005634,nucleus; GO:0003677,DNA binding; GO:0003700,DNA-binding transcription factor activity; GO:0009409,response to cold; GO:0009651,response to salt stress; GO:0009414,response to water deprivation; GO:0003674,molecular_function; GO:0003676,nucleic acid binding; GO:0005488,binding; GO:0097159,organic cyclic compound binding; GO:1901363,heterocyclic compound binding; GO:0140110,transcription…	PF00249.34:Myb-like DNA-binding domain	MYB	TF	MYB->MYB
HD.10G0024180	0.9834	0.8638	0.8532	0.5024	1.0077	0.868	0.0859	0.8056	0.2904	0.3789	0.186	0.2897	0.1983	0.3236	0.1706	21	17	18	11	20	20	2	17	6	9	4	6	5	8	4	GWHAZTZ00000007	29024752	29033090	+	HD.10G0024180	--	K09422 transcription factor MYB, plant | (RefSeq) transcription factor MYB4-like (A)	--	transcription factor MYB4-like [Camellia sinensis]	MYB15_ARATH RecName: Full=Transcription factor MYB15 {ECO:0000305}; AltName: Full=Myb-related protein 15 {ECO:0000305}; Short=AtMYB15 {ECO:0000312|EMBL:CAA74603.1}; AltName: Full=Myb-related protein Y19 {ECO:0000305}; Short=AtY19 {ECO:0000303|PubMed:8980549};	A0A7J7GNQ1_CAMSI SubName: Full=Uncharacterized protein {ECO:0000313|EMBL:KAF5941875.1};	Transcription factor, Myb superfamily	GO:0005634,nucleus; GO:0003677,DNA binding; GO:0003700,DNA-binding transcription factor activity; GO:0009409,response to cold; GO:0009651,response to salt stress; GO:0009414,response to water deprivation; GO:0003674,molecular_function; GO:0003676,nucleic acid binding; GO:0005488,binding; GO:0097159,organic cyclic compound binding; GO:1901363,heterocyclic compound binding; GO:0140110,transcription…	PF00249.34:Myb-like DNA-binding domain	MYB	TF	MYB->MYB
HD.10G0024230	6.2046	10.6806	9.4435	4.823	6.0233	6.0528	2.825	2.3131	3.5682	2.0969	2.0846	1.9718	2.2915	2.6192	1.7846	133	211	200	106	120	140	66	49	74	50	45	41	58	65	42	GWHAZTZ00000007	28878581	28880568	+	HD.10G0024230	--	K09422 transcription factor MYB, plant | (RefSeq) transcription factor MYB4-like (A)	--	Transcription factor MYB15 [Camellia lanceoleosa]	MYB15_ARATH RecName: Full=Transcription factor MYB15 {ECO:0000305}; AltName: Full=Myb-related protein 15 {ECO:0000305}; Short=AtMYB15 {ECO:0000312|EMBL:CAA74603.1}; AltName: Full=Myb-related protein Y19 {ECO:0000305}; Short=AtY19 {ECO:0000303|PubMed:8980549};	A0A7J7GNQ1_CAMSI SubName: Full=Uncharacterized protein {ECO:0000313|EMBL:KAF5941875.1};	Transcription factor, Myb superfamily	GO:0005634,nucleus; GO:0003677,DNA binding; GO:0003700,DNA-binding transcription factor activity; GO:0009409,response to cold; GO:0009651,response to salt stress; GO:0009414,response to water deprivation; GO:0003674,molecular_function; GO:0003676,nucleic acid binding; GO:0005488,binding; GO:0097159,organic cyclic compound binding; GO:1901363,heterocyclic compound binding; GO:0140110,transcription…	PF00249.34:Myb-like DNA-binding domain	MYB	TF	MYB->MYB
HD.10G0024260	11.9814	9.9903	8.6271	9.921	7.8732	8.9427	5.9392	6.4282	5.4025	3.6866	3.0742	3.3159	3.0305	2.5351	1.5014	298	229	212	253	182	240	161	158	130	102	77	80	89	73	41	GWHAZTZ00000013	130942989	130944297	-	HD.10G0024260	--	K07025 putative hydrolase of the HAD superfamily | (RefSeq) uncharacterized protein LOC114292903 (A)	--	LOB domain-containing protein 41 [Camellia lanceoleosa]	LBD41_ARATH RecName: Full=LOB domain-containing protein 41; AltName: Full=ASYMMETRIC LEAVES 2-like protein 38; Short=AS2-like protein 38;	A0A7J7G0D5_CAMSI RecName: Full=LOB domain-containing protein {ECO:0000259|PROSITE:PS50891};	--	GO:0071456,cellular response to hypoxia; GO:0010468,regulation of gene expression; GO:0006355,regulation of DNA-templated transcription; GO:0001666,response to hypoxia; GO:0006950,response to stress; GO:0008150,biological_process; GO:0009628,response to abiotic stimulus; GO:0009987,cellular process; GO:0033554,cellular response to stress; GO:0036293,response to decreased oxygen levels; GO:0036294…	PF03195.17:Lateral organ boundaries (LOB) domain	LOB	TF	LOB
HD.10G0026140	13.5883	13.1999	12.0341	11.5963	11.9778	17.0816	10.593	10.15	9.3002	6.8092	6.701	8.2583	4.4515	5.5909	4.5366	592	530	518	518	485	803	503	437	392	330	294	349	229	282	217	GWHAZTZ00000007	44966338	44969876	+	HD.10G0026140	--	K21776 protein lin-54 | (RefSeq) CRC domain-containing protein TSO1-like isoform X1 (A)	--	protein tesmin/TSO1-like CXC 3 [Camellia sinensis]	TCX2_ARATH RecName: Full=Protein tesmin/TSO1-like CXC 2; Short=AtTCX2; AltName: Full=Protein TSO1-like 2; Short=Protein SOL2;	A0A4S4DSM1_CAMSI RecName: Full=CRC domain-containing protein {ECO:0000259|PROSITE:PS51634};	Metallothionein-like protein	GO:0005634,nucleus; GO:0003700,DNA-binding transcription factor activity; GO:0046872,metal ion binding; GO:0000976,transcription cis-regulatory region binding; GO:0006355,regulation of DNA-templated transcription; GO:0010375,stomatal complex patterning; GO:0010440,stomatal lineage progression; GO:0003674,molecular_function; GO:0140110,transcription regulator activity; GO:0005488,binding; GO:00431…	PF03638.18:Tesmin/TSO1-like CXC domain, cysteine-rich domain	CPP	TF	CPP
HD.10G0029300	136.299	145.16	161.549	135.39	135.003	107.465	75.4396	83.9147	78.5854	41.7327	46.5982	36.179	27.5464	23.2674	34.257	2707	2657	3170	2757	2492	2303	1633	1647	1510	922	932	697	646	535	747	GWHAZTZ00000007	9659131	9660183	-	HD.10G0029300	--	K09286 EREBP-like factor | (RefSeq) ethylene-responsive transcription factor RAP2-3 (A)	--	ethylene-responsive transcription factor RAP2-3 [Camellia sinensis]	RAP23_ARATH RecName: Full=Ethylene-responsive transcription factor RAP2-3; AltName: Full=Cadmium-induced protein AS30; AltName: Full=Ethylene response factor 72; Short=ERF72; AltName: Full=Ethylene-responsive element binding protein; Short=AtEBP; AltName: Full=Protein RELATED TO APETALA2 3; Short=Related to AP2 3;	A0A7J7GQ78_CAMSI RecName: Full=AP2/ERF domain-containing protein {ECO:0000259|PROSITE:PS51032};	--	GO:0005737,cytoplasm; GO:0005634,nucleus; GO:0005886,plasma membrane; GO:0003677,DNA binding; GO:0003700,DNA-binding transcription factor activity; GO:0000976,transcription cis-regulatory region binding; GO:0008219,cell death; GO:0009873,ethylene-activated signaling pathway; GO:0010286,heat acclimation; GO:0045893,positive regulation of DNA-templated transcription; GO:0009735,response to cytokini…	PF00847.23:AP2 domain	AP2/ERF-ERF	TF	AP2/ERF->AP2/ERF-ERF
HD.1104843	7.1593	6.6439	6.7695	2.0213	1.723	2.5318	1.21	1.1439	1.6553	0.8468	1.029	1.0682	1.5158	0.895	1.1154	76	65	71	22	17	29	14	12	17	10	11	11	19	11	13	GWHAZTZ00000009	86096939	86097457	+	HD.1104843	--	K21994 LOB domain-containing protein 18 | (RefSeq) LOB domain-containing protein 18-like (A)	--	hypothetical protein HYC85_031552 [Camellia sinensis]	LBD4_ARATH RecName: Full=LOB domain-containing protein 4; AltName: Full=ASYMMETRIC LEAVES 2-like protein 6; Short=AS2-like protein 6;	A0A7J7FR36_CAMSI RecName: Full=LOB domain-containing protein {ECO:0000259|PROSITE:PS50891};	--	GO:0000976,transcription cis-regulatory region binding; GO:0010087,phloem or xylem histogenesis; GO:0001067,transcription regulatory region nucleic acid binding; GO:0003674,molecular_function; GO:0003676,nucleic acid binding; GO:0003677,DNA binding; GO:0003690,double-stranded DNA binding; GO:0005488,binding; GO:0043565,sequence-specific DNA binding; GO:0097159,organic cyclic compound binding; GO:…	PF03195.17:Lateral organ boundaries (LOB) domain	LOB	TF	LOB
HD.11G0000260	1.5591	1.6918	2.292	2.1362	1.8373	2.8211	1.8392	1.6153	1.6116	0.9344	1.1427	0.9567	0.8488	0.3848	1.0143	42	42	61	59	46	82	54	43	42	28	31	25	27	12	30	GWHAZTZ00000008	6182252	6193584	-	HD.11G0000260	--	K09286 EREBP-like factor | (RefSeq) ethylene-responsive transcription factor RAP2-3-like (A)	--	ethylene-responsive transcription factor ERF113-like isoform X1 [Camellia sinensis]	EF114_ARATH RecName: Full=Ethylene-responsive transcription factor ERF114 {ECO:0000303|PubMed:16407444}; AltName: Full=ERF bud enhancer {ECO:0000303|PubMed:23616605};	A0A7J7G6A8_CAMSI RecName: Full=AP2/ERF domain-containing protein {ECO:0000259|PROSITE:PS51032};	--	GO:0005634,nucleus; GO:0003700,DNA-binding transcription factor activity; GO:0000976,transcription cis-regulatory region binding; GO:0050832,defense response to fungus; GO:0009873,ethylene-activated signaling pathway; GO:0003674,molecular_function; GO:0140110,transcription regulator activity; GO:0001067,transcription regulatory region nucleic acid binding; GO:0003676,nucleic acid binding; GO:0003…	PF00847.23:AP2 domain	AP2/ERF-ERF	TF	AP2/ERF->AP2/ERF-ERF
HD.11G0000560	105.765	103.397	103.113	8.04	5.913	9.5617	9.4186	10.4926	7.9847	7.6436	9.4728	9.8879	6.8057	7.9712	6.4221	2040	1838	1965	159	106	199	198	200	149	164	184	185	155	178	136	GWHAZTZ00000008	7669929	7673367	-	HD.11G0000560	--	K13464 jasmonate ZIM domain-containing protein | (RefSeq) protein TIFY 9-like (A)	ko04075: Plant hormone signal transduction	protein TIFY 9-like [Camellia sinensis]	TIF9_ARATH RecName: Full=Protein TIFY 9; AltName: Full=Jasmonate ZIM domain-containing protein 10; AltName: Full=Protein JASMONATE-ASSOCIATED 1; AltName: Full=Protein JAZ10;	A0A7J7GGU3_CAMSI RecName: Full=Tify domain-containing protein {ECO:0000259|PROSITE:PS51320};	--	GO:0005634,nucleus; GO:0042803,protein homodimerization activity; GO:0006952,defense response; GO:0031347,regulation of defense response; GO:2000022,regulation of jasmonic acid mediated signaling pathway; GO:0010112,regulation of systemic acquired resistance; GO:0009753,response to jasmonic acid; GO:0009611,response to wounding; GO:0003674,molecular_function; GO:0005488,binding; GO:0005515,protei…	PF06200.17:tify domain	Tify	TF	Tify
HD.11G0000870	41.9238	48.1259	51.0899	39.8975	45.4813	39.7724	27.0463	25.9906	30.1103	15.3114	19.7935	13.4949	9.7213	7.9019	11.9904	1691	1789	2036	1650	1705	1731	1189	1036	1175	687	804	528	463	369	531	GWHAZTZ00000008	9039566	9044220	+	HD.11G0000870	--	--	--	squamosa promoter-binding-like protein 16 [Camellia sinensis]	SP13A_ARATH RecName: Full=Squamosa promoter-binding-like protein 13A;	A0A4S4CYS6_CAMSI RecName: Full=SBP-type domain-containing protein {ECO:0000259|PROSITE:PS51141};	--	GO:0005634,nucleus; GO:0003677,DNA binding; GO:0003700,DNA-binding transcription factor activity; GO:0046872,metal ion binding; GO:0048653,anther development; GO:0006355,regulation of DNA-templated transcription; GO:0003674,molecular_function; GO:0003676,nucleic acid binding; GO:0005488,binding; GO:0097159,organic cyclic compound binding; GO:1901363,heterocyclic compound binding; GO:0140110,trans…	PF03110.17:SBP domain	SBP	TF	SBP
HD.11G0000980	21.1111	22.3065	22.2693	14.1762	12.3326	15.0083	10.9958	10.2925	11.9427	9.1161	9.3984	8.395	7.417	7.4585	6.0175	687	669	716	473	373	527	390	331	376	330	308	265	285	281	215	GWHAZTZ00000008	9667874	9674495	+	HD.11G0000980	--	--	--	squamosa promoter-binding-like protein 12 isoform X2 [Camellia sinensis]	SPL3_ORYSI RecName: Full=Squamosa promoter-binding-like protein 3;	A0A4S4DD22_CAMSI RecName: Full=SBP-type domain-containing protein {ECO:0000259|PROSITE:PS51141};	--	GO:0005634,nucleus; GO:0003677,DNA binding; GO:0046872,metal ion binding; GO:0003674,molecular_function; GO:0003676,nucleic acid binding; GO:0005488,binding; GO:0097159,organic cyclic compound binding; GO:1901363,heterocyclic compound binding; GO:0043167,ion binding; GO:0043169,cation binding; GO:0005575,cellular_component; GO:0005622,intracellular anatomical structure; GO:0043226,organelle; GO:0…	PF03110.17:SBP domain	SBP	TF	SBP
HD.11G0005610	19.8216	20.6914	21.2714	10.9176	10.5207	12.9984	8.9714	7.9245	7.9574	4.7331	6.4584	6.9787	3.0726	3.4013	2.5388	448	431	475	253	221	317	221	177	174	119	147	153	82	89	63	GWHAZTZ00000008	34494485	34501377	+	HD.11G0005610	--	--	--	SUPPRESSOR OF GAMMA RESPONSE 1-like [Camellia sinensis]	NAC8_ARATH RecName: Full=SUPPRESSOR OF GAMMA RESPONSE 1 {ECO:0000303|PubMed:19549833}; AltName: Full=NAC domain-containing protein 8 {ECO:0000303|PubMed:15029955}; Short=ANAC008 {ECO:0000303|PubMed:15029955}; AltName: Full=Protein SOG1; AltName: Full=SUPPRESSOR OF GAMMA RADIATION 1;	A0A7J7FYG7_CAMSI RecName: Full=NAC domain-containing protein {ECO:0000259|PROSITE:PS51005};	--	GO:0005634,nucleus; GO:0003700,DNA-binding transcription factor activity; GO:0000976,transcription cis-regulatory region binding; GO:0000077,DNA damage checkpoint signaling; GO:0040020,regulation of meiotic nuclear division; GO:0006355,regulation of DNA-templated transcription; GO:0010332,response to gamma radiation; GO:0003674,molecular_function; GO:0140110,transcription regulator activity; GO:0…	PF02365.18:No apical meristem (NAM) protein	NAC	TF	NAC
HD.11G0005680	313.552	297.934	303.387	254.38	232.559	215.404	171.618	181.748	172.106	133.598	143.141	114.394	129.43	101.7	102.949	7587	6644	7253	6311	5230	5624	4526	4346	4029	3596	3488	2685	3698	2849	2735	GWHAZTZ00000008	34810874	34812056	+	HD.11G0005680	--	K09287 RAV-like factor | (RefSeq) AP2/ERF and B3 domain-containing transcription factor RAV1-like (A)	--	AP2/ERF and B3 domain-containing transcription factor RAV1-like [Camellia sinensis]	RAV2_ARATH RecName: Full=AP2/ERF and B3 domain-containing transcription repressor RAV2; AltName: Full=Ethylene-responsive transcription factor RAV2; AltName: Full=Protein RELATED TO ABI3/VP1 2; AltName: Full=Protein RELATED TO APETALA2 8; AltName: Full=Protein TEMPRANILLO 2;	C7DYD7_CAMSI SubName: Full=RAV transcription factor {ECO:0000313|EMBL:ACT33043.1};	--	GO:0005634,nucleus; GO:0003700,DNA-binding transcription factor activity; GO:0000976,transcription cis-regulatory region binding; GO:0071456,cellular response to hypoxia; GO:0009873,ethylene-activated signaling pathway; GO:0045892,negative regulation of DNA-templated transcription; GO:0003674,molecular_function; GO:0140110,transcription regulator activity; GO:0001067,transcription regulatory regi…	PF02362.24:B3 DNA binding domain	AP2/ERF-RAV	TF	AP2/ERF->AP2/ERF-RAV
HD.11G0005710	88.7261	116.318	124.902	57.4172	69.9773	45.1279	44.1885	48.7065	47.1728	34.0718	41.6445	25.7498	28.8695	21.3325	38.2739	3165	3824	4402	2100	2320	1737	1718	1717	1628	1352	1496	891	1216	881	1499	GWHAZTZ00000008	34878441	34881923	+	HD.11G0005710	--	K14491 two-component response regulator ARR-B family | (RefSeq) two-component response regulator ARR12-like (A)	ko04075: Plant hormone signal transduction	hypothetical protein HYC85_021389 [Camellia sinensis]	HHO3_ARATH RecName: Full=Transcription factor HHO3 {ECO:0000305}; AltName: Full=MYB-domain transcription factor HHO3 {ECO:0000305}; AltName: Full=Protein HRS1 HOMOLOG 3 {ECO:0000305};	A0A7J7GHI1_CAMSI RecName: Full=HTH myb-type domain-containing protein {ECO:0000259|PROSITE:PS51294};	--	GO:0005634,nucleus; GO:0003677,DNA binding; GO:0003700,DNA-binding transcription factor activity; GO:0071456,cellular response to hypoxia; GO:0016036,cellular response to phosphate starvation; GO:0006355,regulation of DNA-templated transcription; GO:0003674,molecular_function; GO:0003676,nucleic acid binding; GO:0005488,binding; GO:0097159,organic cyclic compound binding; GO:1901363,heterocyclic …	PF00249.34:Myb-like DNA-binding domain	GARP-G2-like	TF	GARP->GARP-G2-like
HD.11G0005890	8.0475	8.9823	7.4153	3.207	3.2276	3.9028	2.0113	2.0431	1.6696	0.8816	1.203	0.6542	0.7084	0.5979	0.972	279	287	254	114	104	146	76	70	56	34	42	22	29	24	37	GWHAZTZ00000008	35606905	35617945	+	HD.11G0005890	--	K14431 transcription factor TGA | (RefSeq) transcription factor TGA2.3-like (A)	ko04075: Plant hormone signal transduction	transcription factor TGA2.3-like [Camellia sinensis]	PAN_ARATH RecName: Full=Transcription factor PERIANTHIA; AltName: Full=bZIP transcription factor 46; Short=AtbZIP46;	A0A7J7GHH2_CAMSI SubName: Full=Uncharacterized protein {ECO:0000313|EMBL:KAF5940212.1};	--	GO:0005634,nucleus; GO:0000987,cis-regulatory region sequence-specific DNA binding; GO:0003700,DNA-binding transcription factor activity; GO:0000976,transcription cis-regulatory region binding; GO:0009909,regulation of flower development; GO:0006351,DNA-templated transcription; GO:0001067,transcription regulatory region nucleic acid binding; GO:0003674,molecular_function; GO:0003676,nucleic acid …	PF14144.9:Seed dormancy control	bZIP	TF	bZIP
HD.11G0010790	0.9618	2.377	1.1357	1.9282	2.4146	0.8913	0.9805	0.8651	0.718	1.1528	1.0081	0.6059	0.6335	0.4615	1.2167	18	41	21	37	42	18	20	16	13	24	19	11	14	10	25	GWHAZTZ00000008	74982675	74983589	+	HD.11G0010790	--	--	--	transcription repressor OFP6-like [Camellia sinensis]	OFP6_ARATH RecName: Full=Transcription repressor OFP6; AltName: Full=Ovate family protein 6; Short=AtOFP6;	A0A4S4CYQ2_CAMSI RecName: Full=Transcription repressor {ECO:0000256|RuleBase:RU367028}; AltName: Full=Ovate family protein {ECO:0000256|RuleBase:RU367028};	--	GO:0005634,nucleus; GO:0045892,negative regulation of DNA-templated transcription; GO:0006139,nucleobase-containing compound metabolic process; GO:0006351,DNA-templated transcription; GO:0006355,regulation of DNA-templated transcription; GO:0006725,cellular aromatic compound metabolic process; GO:0006807,nitrogen compound metabolic process; GO:0008150,biological_process; GO:0008152,metabolic proc…	PF04844.16:Transcriptional repressor, ovate	OFP	TF	OFP
HD.11G0010910	3.8802	2.6027	2.4992	0.7569	0.3795	1.4384	0.0647	0.1428	0	0	0	0.1455	0	0	0	55	34	35	11	5	22	1	2	0	0	0	2	0	0	0	GWHAZTZ00000008	76599196	76599888	+	HD.11G0010910	--	--	--	transcription repressor OFP13-like [Camellia sinensis]	OPF13_ARATH RecName: Full=Transcription repressor OFP13; AltName: Full=Ovate family protein 13; Short=AtOFP13;	A0A5J4ZE62_9ASTE RecName: Full=Transcription repressor {ECO:0000256|RuleBase:RU367028}; AltName: Full=Ovate family protein {ECO:0000256|RuleBase:RU367028};	--	GO:0005634,nucleus; GO:0045892,negative regulation of DNA-templated transcription; GO:0006139,nucleobase-containing compound metabolic process; GO:0006351,DNA-templated transcription; GO:0006355,regulation of DNA-templated transcription; GO:0006725,cellular aromatic compound metabolic process; GO:0006807,nitrogen compound metabolic process; GO:0008150,biological_process; GO:0008152,metabolic proc…	PF04844.16:Transcriptional repressor, ovate	OFP	TF	OFP
HD.11G0012770	14.9071	17.8999	21.2811	9.7415	11.1984	6.31	3.1923	3.369	3.3483	0.4584	0.4468	0.5566	0.254	0.2073	0.5191	497	550	701	333	347	227	116	111	108	17	15	18	10	8	19	GWHAZTZ00000008	94171127	94176937	-	HD.11G0012770	--	--	--	growth-regulating factor 3-like [Camellia sinensis]	GRF3_ARATH RecName: Full=Growth-regulating factor 3; Short=AtGRF3; AltName: Full=Transcription activator GRF3;	A0A4S4F1H0_CAMSI RecName: Full=Growth-regulating factor {ECO:0000256|RuleBase:RU367127};	--	GO:0005634,nucleus; GO:0005524,ATP binding; GO:0000976,transcription cis-regulatory region binding; GO:0008285,negative regulation of cell population proliferation; GO:0061062,regulation of nematode larval development; GO:0006355,regulation of DNA-templated transcription; GO:0009409,response to cold; GO:0009739,response to gibberellin; GO:0009624,response to nematode; GO:0048364,root development;…	PF08879.13:WRC	GRF	TF	GRF
HD.11G0013060	33.6615	34.5459	33.0724	19.2273	16.7568	22.1981	13.0683	12.5177	12.4807	8.9939	9.9837	8.5357	4.8834	5.7895	5.5662	683	646	663	400	316	486	289	251	245	203	204	168	117	136	124	GWHAZTZ00000008	97472851	97478946	+	HD.11G0013060	--	--	--	histone deacetylase HDT1-like isoform X3 [Camellia sinensis]	HDT1_SOLCH RecName: Full=Histone deacetylase HDT1; AltName: Full=Histone deacetylase 2a; Short=HD2a; AltName: Full=ScHD2a;	A0A4S4E1R5_CAMSI RecName: Full=NPL domain-containing protein {ECO:0000259|Pfam:PF17800};	--	GO:0005730,nucleolus; GO:0016787,hydrolase activity; GO:0046872,metal ion binding; GO:0006325,chromatin organization; GO:0003674,molecular_function; GO:0003824,catalytic activity; GO:0005488,binding; GO:0043167,ion binding; GO:0043169,cation binding; GO:0008150,biological_process; GO:0009987,cellular process; GO:0016043,cellular component organization; GO:0071840,cellular component organization o…	PF17800.4:Nucleoplasmin-like domain	C2H2	TF	C2H2
HD.11G0013210	13.2224	13.5605	15.9634	7.9229	8.0949	6.0691	5.3434	4.8056	5.9421	5.0557	5.3363	3.5817	4.9745	3.9077	5.2361	529	500	631	325	301	262	233	190	230	225	215	139	235	181	230	GWHAZTZ00000008	99111509	99113464	-	HD.11G0013210	--	--	--	hypothetical protein HYC85_021837 [Camellia sinensis]	--	A0A7J7GJ30_CAMSI RecName: Full=Myb_DNA-bind_4 domain-containing protein {ECO:0000259|Pfam:PF13837};	--	--	PF13837.9:Myb/SANT-like DNA-binding domain	Trihelix	TF	Trihelix
HD.11G0015570	22.5094	18.7576	18.864	22.5246	17.147	20.235	12.6806	14.2586	10.9351	10.4818	9.4325	11.4633	9.3028	8.7103	5.7405	500	384	414	513	354	485	307	313	235	259	211	247	244	224	140	GWHAZTZ00000008	119425954	119445615	-	HD.11G0015570	--	K08065 nuclear transcription Y subunit beta | (RefSeq) nuclear transcription factor Y subunit B-10-like (A)	--	nuclear transcription factor Y subunit B-10-like [Camellia sinensis]	NFYB8_ARATH RecName: Full=Nuclear transcription factor Y subunit B-8; Short=AtNF-YB-8;	A0A4V3WQL9_CAMSI RecName: Full=CBFD_NFYB_HMF domain-containing protein {ECO:0000259|Pfam:PF00808};	CCAAT-binding factor, subunit A (HAP3)	GO:0016602,CCAAT-binding factor complex; GO:0001228,DNA-binding transcription activator activity, RNA polymerase II-specific; GO:0003700,DNA-binding transcription factor activity; GO:0000981,DNA-binding transcription factor activity, RNA polymerase II-specific; GO:0046982,protein heterodimerization activity; GO:0043565,sequence-specific DNA binding; GO:0006357,regulation of transcription by RNA p…	PF00808.26:Histone-like transcription factor (CBF/NF-Y) and archaeal histone	NF-YB	TF	NF-Y->NF-YB
HD.11G0016780	7.882	7.735	7.0851	5.0174	5.2584	5.7552	3.3546	3.1792	3.6082	2.1967	2.0799	1.7236	2.1628	1.7615	1.6232	429	388	381	280	266	338	199	171	190	133	114	91	139	111	97	GWHAZTZ00000008	125858814	125886661	+	HD.11G0016780	--	K09422 transcription factor MYB, plant | (RefSeq) transcription factor MYB3R-3-like (A)	--	transcription factor MYB3R-3-like [Camellia sinensis]	MB3R5_ARATH RecName: Full=Transcription factor MYB3R-5 {ECO:0000303|PubMed:11597504}; AltName: Full=Myb-related protein 3R-5 {ECO:0000303|PubMed:11597504};	A0A4S4EYW8_CAMSI SubName: Full=Uncharacterized protein {ECO:0000313|EMBL:THG21686.1};	Transcription factor, Myb superfamily	GO:0005634,nucleus; GO:0003700,DNA-binding transcription factor activity; GO:0000981,DNA-binding transcription factor activity, RNA polymerase II-specific; GO:0000978,RNA polymerase II cis-regulatory region sequence-specific DNA binding; GO:0043565,sequence-specific DNA binding; GO:0008285,negative regulation of cell population proliferation; GO:0045892,negative regulation of DNA-templated transc…	PF00249.34:Myb-like DNA-binding domain	MYB	TF	MYB->MYB
HD.11G0016800	85.7434	76.853	75.2216	70.2977	60.0696	71.0331	46.0024	42.7077	43.1212	26.0927	24.6207	25.9968	15.014	13.4673	11.8116	4053	3348	3513	3407	2639	3623	2370	1995	1972	1372	1172	1192	838	737	613	GWHAZTZ00000008	125911428	125936964	-	HD.11G0016800	--	K09422 transcription factor MYB, plant | (RefSeq) transcription factor AS1-like (A)	--	hypothetical protein HYC85_022002 [Camellia sinensis]	AS1_ARATH RecName: Full=Transcription factor AS1 {ECO:0000303|PubMed:11140682}; AltName: Full=Myb-related protein 91 {ECO:0000303|PubMed:9839469}; Short=AtMYB91 {ECO:0000303|PubMed:9839469}; AltName: Full=Protein ASYMMETRIC LEAVES 1 {ECO:0000303|PubMed:11140682}; AltName: Full=Protein PHANTASTICA {ECO:0000303|PubMed:10102816}; Short=AtPHAN {ECO:0000303|PubMed:10102816};	A0A7J7GKS2_CAMSI SubName: Full=Uncharacterized protein {ECO:0000313|EMBL:KAF5940835.1};	Transcription factor, Myb superfamily	GO:0000793,condensed chromosome; GO:0005730,nucleolus; GO:0005634,nucleus; GO:0003677,DNA binding; GO:0003700,DNA-binding transcription factor activity; GO:0042802,identical protein binding; GO:0042803,protein homodimerization activity; GO:0000976,transcription cis-regulatory region binding; GO:0008356,asymmetric cell division; GO:0042742,defense response to bacterium; GO:0050832,defense response…	PF00249.34:Myb-like DNA-binding domain	MYB	TF	MYB->MYB
HD.11G0016910	8.5094	11.7513	12.4884	12.7508	11.3614	11.5784	3.7263	3.092	2.9185	0.452	0.4993	0.1994	0.0655	0	0.0705	220	280	319	338	273	323	105	79	73	13	13	5	2	0	2	GWHAZTZ00000008	126635000	126637646	-	HD.11G0016910	--	K18834 WRKY transcription factor 1 | (RefSeq) probable WRKY transcription factor 20 (A)	ko04626: Plant-pathogen interaction	probable WRKY transcription factor 49 [Camellia sinensis]	WRK49_ARATH RecName: Full=Probable WRKY transcription factor 49; AltName: Full=WRKY DNA-binding protein 49;	A0A4V3WIP3_CAMSI RecName: Full=WRKY domain-containing protein {ECO:0000259|PROSITE:PS50811};	--	GO:0005634,nucleus; GO:0003700,DNA-binding transcription factor activity; GO:0000976,transcription cis-regulatory region binding; GO:0003674,molecular_function; GO:0140110,transcription regulator activity; GO:0001067,transcription regulatory region nucleic acid binding; GO:0003676,nucleic acid binding; GO:0003677,DNA binding; GO:0003690,double-stranded DNA binding; GO:0005488,binding; GO:0043565,…	PF03106.18:WRKY DNA -binding domain	WRKY	TF	WRKY
HD.11G0017650	9.5407	11.2107	10.6458	6.9676	7.8117	6.1678	5.4657	5.6042	6.3739	4.4976	4.6214	3.3825	3.3108	3.4169	4.1541	410	444	452	307	312	286	256	238	265	215	200	141	168	170	196	GWHAZTZ00000008	130073041	130083044	-	HD.11G0017650	--	--	--	BEL1-like homeodomain protein 9 [Camellia sinensis]	BLH9_ARATH RecName: Full=BEL1-like homeodomain protein 9; Short=BEL1-like protein 9; AltName: Full=Protein BELLRINGER; AltName: Full=Protein LARSON; AltName: Full=Protein PENNYWISE; AltName: Full=Protein REPLUMLESS; AltName: Full=Protein VAAMANA;	A0A5B7B883_DAVIN RecName: Full=Homeobox domain-containing protein {ECO:0000259|PROSITE:PS50071};	Transcription factor MEIS1 and related HOX domain proteins	GO:0005829,cytosol; GO:0005634,nucleus; GO:0003700,DNA-binding transcription factor activity; GO:0000981,DNA-binding transcription factor activity, RNA polymerase II-specific; GO:0000978,RNA polymerase II cis-regulatory region sequence-specific DNA binding; GO:0043565,sequence-specific DNA binding; GO:0048457,floral whorl morphogenesis; GO:0010154,fruit development; GO:0080006,internode patternin…	PF07526.14:Associated with HOX	HB-BELL	TF	HB->HB-BELL
HD.11G0019830	9.7946	11.5653	13.2457	9.5929	8.413	7.3991	4.9464	6.663	5.9127	3.9955	3.9639	3.7759	3.2413	3.5191	3.8982	238	259	318	239	190	194	131	160	139	108	97	89	93	99	104	GWHAZTZ00000008	144965609	144970518	+	HD.11G0019830	--	K14491 two-component response regulator ARR-B family | (RefSeq) two-component response regulator ARR11-like (A)	ko04075: Plant hormone signal transduction	myb family transcription factor PHL7-like [Camellia sinensis]	PHL7_ARATH RecName: Full=Myb family transcription factor PHL7 {ECO:0000305}; AltName: Full=Protein PHR1-LIKE 7 {ECO:0000305};	A0A4S4E872_CAMSI SubName: Full=Uncharacterized protein {ECO:0000313|EMBL:THG11636.1};	--	GO:0005634,nucleus; GO:0003677,DNA binding; GO:0003700,DNA-binding transcription factor activity; GO:0006355,regulation of DNA-templated transcription; GO:0003674,molecular_function; GO:0003676,nucleic acid binding; GO:0005488,binding; GO:0097159,organic cyclic compound binding; GO:1901363,heterocyclic compound binding; GO:0140110,transcription regulator activity; GO:0006139,nucleobase-containing…	PF14379.9:MYB-CC type transfactor, LHEQLE motif	GARP-G2-like	TF	GARP->GARP-G2-like
HD.11G0021360	42.3792	47.6154	51.0708	37.1826	42.2068	28.0666	7.3245	8.6285	8.6814	2.3442	2.5259	1.8802	0.9484	0.608	1.4425	2649	2743	3154	2383	2452	1893	499	533	525	163	159	114	70	44	99	GWHAZTZ00000008	152641893	152647059	+	HD.11G0021360	--	K14494 DELLA protein | (RefSeq) DELLA protein GAI1-like (A)	ko04075: Plant hormone signal transduction	protein SCARECROW-like [Camellia sinensis]	SCR_IPONI RecName: Full=Protein SCARECROW; Short=PnSCR;	A0A4V3WM47_CAMSI SubName: Full=Uncharacterized protein {ECO:0000313|EMBL:THG07117.1};	--	GO:0005634,nucleus; GO:0005575,cellular_component; GO:0005622,intracellular anatomical structure; GO:0043226,organelle; GO:0043227,membrane-bounded organelle; GO:0043229,intracellular organelle; GO:0043231,intracellular membrane-bounded organelle; GO:0110165,cellular anatomical entity	PF03514.17:GRAS domain family	GRAS	TF	GRAS
HD.11G0021450	6.8653	7.1376	6.0765	3.9783	3.8943	5.5905	3.8216	2.7323	3.8598	2.918	3.3088	2.754	2.5544	3.027	2.0146	239	229	209	142	126	210	145	94	130	113	116	93	105	122	77	GWHAZTZ00000011	51800685	51816687	+	HD.11G0021450	--	K14432 ABA responsive element binding factor | (RefSeq) ABSCISIC ACID-INSENSITIVE 5-like protein 2 isoform X1 (A)	ko04075: Plant hormone signal transduction	ABSCISIC ACID-INSENSITIVE 5-like protein 2 isoform X2 [Camellia sinensis]	AI5L2_ARATH RecName: Full=ABSCISIC ACID-INSENSITIVE 5-like protein 2; AltName: Full=ABA-responsive element-binding protein 3; AltName: Full=Dc3 promoter-binding factor 3; Short=AtDPBF3; AltName: Full=bZIP transcription factor 66; Short=AtbZIP66;	A0A7J7GEU9_CAMSI RecName: Full=BZIP domain-containing protein {ECO:0000259|PROSITE:PS50217};	--	GO:0005634,nucleus; GO:0003700,DNA-binding transcription factor activity; GO:0000976,transcription cis-regulatory region binding; GO:0009738,abscisic acid-activated signaling pathway; GO:0045893,positive regulation of DNA-templated transcription; GO:0003674,molecular_function; GO:0140110,transcription regulator activity; GO:0001067,transcription regulatory region nucleic acid binding; GO:0003676,…	PF00170.24:bZIP transcription factor	bZIP	TF	bZIP
HD.11G0024900	10.465	12.659	12.1052	9.2746	10.2214	9.2251	5.8166	6.3002	6.1908	3.6236	4.0496	3.1605	2.7245	2.3865	3.0077	1106	1233	1264	1005	1004	1052	670	658	633	426	431	324	340	292	349	GWHAZTZ00000008	167348005	167375527	-	HD.11G0024900	--	K14794 ribosomal RNA-processing protein 12 | (RefSeq) RRP12-like protein isoform X1 (A)	--	hypothetical protein TEA_012412 [Camellia sinensis var. sinensis]	AP2L4_ARATH RecName: Full=AP2-like ethylene-responsive transcription factor At2g41710;	A0A4S4DEG3_CAMSI RecName: Full=AP2/ERF domain-containing protein {ECO:0000259|PROSITE:PS51032};	Uncharacterized conserved protein	GO:0005634,nucleus; GO:0003677,DNA binding; GO:0003700,DNA-binding transcription factor activity; GO:0009873,ethylene-activated signaling pathway; GO:0003674,molecular_function; GO:0003676,nucleic acid binding; GO:0005488,binding; GO:0097159,organic cyclic compound binding; GO:1901363,heterocyclic compound binding; GO:0140110,transcription regulator activity; GO:0000160,phosphorelay signal transd…	PF08161.15:NUC173 domain	AP2/ERF-ERF	TF	AP2/ERF->AP2/ERF-ERF
HD.11G0025560	69.7412	69.3291	68.8065	29.9368	30.5544	36.0212	20.3623	19.5596	21.4901	11.8524	13.7143	13.5921	8.3113	7.8069	7.9333	2338	2142	2279	1029	952	1303	744	648	697	442	463	442	329	303	292	GWHAZTZ00000008	170539584	170548189	-	HD.11G0025560	--	--	--	squamosa promoter-binding-like protein 14 [Camellia sinensis]	SPL17_ORYSJ RecName: Full=Squamosa promoter-binding-like protein 17;	A0A1X9Q252_CAMSI SubName: Full=Squamosa promoter binding protein-like 9 {ECO:0000313|EMBL:ARQ16449.1};	--	GO:0005634,nucleus; GO:0003677,DNA binding; GO:0046872,metal ion binding; GO:0003674,molecular_function; GO:0003676,nucleic acid binding; GO:0005488,binding; GO:0097159,organic cyclic compound binding; GO:1901363,heterocyclic compound binding; GO:0043167,ion binding; GO:0043169,cation binding; GO:0005575,cellular_component; GO:0005622,intracellular anatomical structure; GO:0043226,organelle; GO:0…	PF03110.17:SBP domain	SBP	TF	SBP
HD.1207988	10.3227	9.4141	12.6915	3.7677	4.3609	3.1106	0.6973	1.538	1.8328	0.1708	0.7546	0.3917	0.2682	0	0.1154	163	137	198	61	64	53	12	24	28	3	12	6	5	0	2	GWHAZTZ00000010	138113221	138113992	-	HD.1207988	--	--	--	zinc finger protein 10-like [Camellia sinensis]	ZFP10_ARATH RecName: Full=Zinc finger protein 10 {ECO:0000305}; Short=AtZFP10 {ECO:0000303|PubMed:12154136};	A0A4S4DZ13_CAMSI RecName: Full=C2H2-type domain-containing protein {ECO:0000259|PROSITE:PS50157};	--	GO:0005634,nucleus; GO:0003700,DNA-binding transcription factor activity; GO:0046872,metal ion binding; GO:0040008,regulation of growth; GO:0006355,regulation of DNA-templated transcription; GO:0003674,molecular_function; GO:0140110,transcription regulator activity; GO:0005488,binding; GO:0043167,ion binding; GO:0043169,cation binding; GO:0008150,biological_process; GO:0040007,growth; GO:0050789,…	PF13912.9:C2H2-type zinc finger	C2H2	TF	C2H2
HD.12G0001660	132.245	155.088	158.38	122.801	121.633	95.8191	66.673	75.9659	70.9291	53.1112	67.9902	41.7848	69.5254	47.8663	90.0323	3465	3745	4100	3299	2962	2709	1904	1967	1798	1548	1794	1062	2151	1452	2590	GWHAZTZ00000012	8596357	8597920	-	HD.12G0001660	--	K13425 WRKY transcription factor 22 | (RefSeq) WRKY transcription factor 22 (A)	ko04016: MAPK signaling pathway - plant; ko04626: Plant-pathogen interaction	probable WRKY transcription factor 17 [Camellia sinensis]	WRK11_ARATH RecName: Full=Probable WRKY transcription factor 11; AltName: Full=WRKY DNA-binding protein 11;	A0A4S4DEB0_CAMSI RecName: Full=WRKY domain-containing protein {ECO:0000259|PROSITE:PS50811};	--	GO:0005634,nucleus; GO:0005516,calmodulin binding; GO:0003700,DNA-binding transcription factor activity; GO:0000976,transcription cis-regulatory region binding; GO:0042742,defense response to bacterium; GO:0009682,induced systemic resistance; GO:2000022,regulation of jasmonic acid mediated signaling pathway; GO:0009617,response to bacterium; GO:0003674,molecular_function; GO:0005488,binding; GO:0…	PF03106.18:WRKY DNA -binding domain	WRKY	TF	WRKY
HD.12G0005790	25.3045	25.8584	23.6569	17.7995	17.1001	20.5843	11.4583	9.921	10.3538	4.7379	4.7947	4.6571	2.4535	2.7144	2.266	1546	1456	1428	1115	971	1357	763	599	612	322	295	276	177	192	152	GWHAZTZ00000012	26216754	26222245	+	HD.12G0005790	--	K09422 transcription factor MYB, plant | (RefSeq) transcription factor MYB3R-5 isoform X1 (A)	--	transcription factor MYB3R-1-like isoform X1 [Camellia sinensis]	MB3R4_ARATH RecName: Full=Transcription factor MYB3R-4 {ECO:0000303|PubMed:11597504}; AltName: Full=Myb-related protein 3R-4 {ECO:0000303|PubMed:11597504}; AltName: Full=Protein ENHANCED DEFECTIVE CYTOKINESIS {ECO:0000303|PubMed:25806785};	A0A7J0DRW6_9ERIC SubName: Full=Homeodomain-like protein {ECO:0000313|EMBL:GFS40305.1};	Transcription factor, Myb superfamily	GO:0005634,nucleus; GO:0009524,phragmoplast; GO:0005819,spindle; GO:0001228,DNA-binding transcription activator activity, RNA polymerase II-specific; GO:0003700,DNA-binding transcription factor activity; GO:0000981,DNA-binding transcription factor activity, RNA polymerase II-specific; GO:0000978,RNA polymerase II cis-regulatory region sequence-specific DNA binding; GO:0043565,sequence-specific DN…	PF00249.34:Myb-like DNA-binding domain	MYB	TF	MYB->MYB
HD.12G0005890	8.2764	8.6159	8.0126	5.8727	5.5753	7.1144	6.5371	6.8213	6.6453	4.5935	5.0025	6.0096	3.9008	3.7505	3.8018	345	331	330	251	216	320	297	281	268	213	210	243	192	181	174	GWHAZTZ00000012	26489222	26511452	+	HD.12G0005890	--	K21776 protein lin-54 | (RefSeq) uncharacterized protein LOC114257738 isoform X1 (A)	--	protein tesmin/TSO1-like CXC 5 isoform X1 [Camellia sinensis]	TCX5_ARATH RecName: Full=Protein tesmin/TSO1-like CXC 5; Short=AtTCX5;	A0A7J7GHK3_CAMSI RecName: Full=CRC domain-containing protein {ECO:0000259|PROSITE:PS51634};	Metallothionein-like protein	GO:0005634,nucleus; GO:0003700,DNA-binding transcription factor activity; GO:0046872,metal ion binding; GO:0006355,regulation of DNA-templated transcription; GO:0003674,molecular_function; GO:0140110,transcription regulator activity; GO:0005488,binding; GO:0043167,ion binding; GO:0043169,cation binding; GO:0006139,nucleobase-containing compound metabolic process; GO:0006351,DNA-templated transcri…	PF03638.18:Tesmin/TSO1-like CXC domain, cysteine-rich domain	CPP	TF	CPP
HD.12G0006120	1.3431	1.093	1.4954	1.5065	1.12	1.1514	0.9243	1.0533	0.9371	0.5735	0.4335	0.4846	0.1991	0.29	0.0918	40	30	44	46	31	37	30	31	27	19	13	14	7	10	3	GWHAZTZ00000012	27498522	27500472	-	HD.12G0006120	--	--	--	GATA transcription factor 12-like [Camellia sinensis]	GAT12_ARATH RecName: Full=GATA transcription factor 12 {ECO:0000303|PubMed:15084732};	A0A4S4EBU5_CAMSI RecName: Full=GATA transcription factor {ECO:0000256|PIRNR:PIRNR016992};	GATA-4/5/6 transcription factors	GO:0005634,nucleus; GO:0003700,DNA-binding transcription factor activity; GO:0000976,transcription cis-regulatory region binding; GO:0008270,zinc ion binding; GO:0030154,cell differentiation; GO:0071555,cell wall organization; GO:0007623,circadian rhythm; GO:0045893,positive regulation of DNA-templated transcription; GO:0009416,response to light stimulus; GO:1905177,tracheary element differentiat…	PF00320.30:GATA zinc finger	C2C2-GATA	TF	C2C2->C2C2-GATA
HD.12G0006140	4.1435	3.8884	3.1413	2.3093	1.7557	3.3656	1.7321	1.7322	1.6867	1.5245	1.2868	2.21	0.9755	1.3128	0.7431	259	224	194	148	102	227	118	107	102	106	81	134	72	95	51	GWHAZTZ00000012	27648321	27659621	+	HD.12G0006140	--	K09338 homeobox-leucine zipper protein | (RefSeq) homeobox-leucine zipper protein ATHB-15-like isoform X1 (A)	--	hypothetical protein HYC85_027276 [Camellia sinensis]	ATHB8_ARATH RecName: Full=Homeobox-leucine zipper protein ATHB-8; AltName: Full=HD-ZIP protein ATHB-8; AltName: Full=Homeodomain transcription factor ATHB-8;	A0A7J7G6C4_CAMSI SubName: Full=Uncharacterized protein {ECO:0000313|EMBL:KAF5936147.1};	--	GO:0005634,nucleus; GO:0003700,DNA-binding transcription factor activity; GO:0008289,lipid binding; GO:0000976,transcription cis-regulatory region binding; GO:0030154,cell differentiation; GO:0010014,meristem initiation; GO:0045597,positive regulation of cell differentiation; GO:0008284,positive regulation of cell population proliferation; GO:0010072,primary shoot apical meristem specification; G…	PF01852.22:START domain	HB-HD-ZIP	TF	HB->HB-HD-ZIP
HD.12G0006700	28.8626	23.5998	25.8408	10.0406	10.2307	11.9693	6.0451	6.1367	5.1076	4.3749	3.5686	3.782	2.6948	2.5868	3.0686	771	581	682	275	254	345	176	162	132	130	96	98	85	80	90	GWHAZTZ00000012	31122091	31123396	+	HD.12G0006700	--	K23047 E3 ubiquitin-protein ligase UNKL [EC:2.3.2.27] | (RefSeq) zinc finger CCCH domain-containing protein 2-like (A)	--	zinc finger CCCH domain-containing protein 20-like [Camellia sinensis]	C3H20_ARATH RecName: Full=Zinc finger CCCH domain-containing protein 20; Short=AtC3H20;	A0A7J7I0Z1_CAMSI RecName: Full=C3H1-type domain-containing protein {ECO:0000259|PROSITE:PS50103};	CCCH-type Zn-finger protein	GO:0005886,plasma membrane; GO:0003677,DNA binding; GO:0003700,DNA-binding transcription factor activity; GO:0046872,metal ion binding; GO:0051607,defense response to virus; GO:0006355,regulation of DNA-templated transcription; GO:0006979,response to oxidative stress; GO:0003674,molecular_function; GO:0003676,nucleic acid binding; GO:0005488,binding; GO:0097159,organic cyclic compound binding; GO…	PF00642.27:Zinc finger C-x8-C-x5-C-x3-H type (and similar)	C3H	TF	C3H
HD.12G0007020	39.3211	39.055	35.5941	15.442	14.1337	16.2253	11.8728	10.1454	11.4196	10.8312	9.6967	10.9188	8.1778	8.9981	6.2793	1808	1655	1617	728	604	805	595	461	508	554	449	487	444	479	317	GWHAZTZ00000012	33065454	33070652	-	HD.12G0007020	--	--	--	uncharacterized protein LOC114289229 [Camellia sinensis]	ATH1_ARATH RecName: Full=Homeobox protein ATH1;	A0A4V6RYA8_CAMSI RecName: Full=Homeobox domain-containing protein {ECO:0000259|PROSITE:PS50071};	Transcription factor MEIS1 and related HOX domain proteins	GO:0005634,nucleus; GO:0003677,DNA binding; GO:0003700,DNA-binding transcription factor activity; GO:0000981,DNA-binding transcription factor activity, RNA polymerase II-specific; GO:0000978,RNA polymerase II cis-regulatory region sequence-specific DNA binding; GO:0043565,sequence-specific DNA binding; GO:0010227,floral organ abscission; GO:0010073,meristem maintenance; GO:0008285,negative regula…	PF07526.14:Associated with HOX	HB-BELL	TF	HB->HB-BELL
HD.12G0008140	9.6892	9.726	9.7949	6.2315	5.9176	6.8539	5.5508	5.0207	4.5115	5.1861	4.6131	4.8978	4.4001	4.9021	5.2758	828	766	827	546	470	632	517	424	373	493	397	406	444	485	495	GWHAZTZ00000012	37836899	37841870	+	HD.12G0008140	--	--	--	LOW QUALITY PROTEIN: protein NLP6-like [Camellia sinensis]	NLP7_ARATH RecName: Full=Protein NLP7; Short=AtNLP7; AltName: Full=NIN-like protein 7; AltName: Full=Nodule inception protein-like protein 7;	A0A4S4E6B7_CAMSI SubName: Full=Uncharacterized protein {ECO:0000313|EMBL:THG11560.1};	--	GO:0005634,nucleus; GO:0001046,core promoter sequence-specific DNA binding; GO:0003700,DNA-binding transcription factor activity; GO:0000976,transcription cis-regulatory region binding; GO:0042128,nitrate assimilation; GO:0010167,response to nitrate; GO:0009414,response to water deprivation; GO:0010118,stomatal movement; GO:0001067,transcription regulatory region nucleic acid binding; GO:0003674,…	PF00564.27:PB1 domain	RWP-RK	TF	RWP-RK
HD.12G0008900	8.4101	7.4973	8.7948	2.859	3.2291	2.846	1.4408	1.2712	1.3707	0.9725	0.5891	0.8274	0.7388	0.3316	0.5721	241	198	249	84	86	88	45	36	38	31	17	23	25	11	18	GWHAZTZ00000012	40423311	40428535	-	HD.12G0008900	--	--	--	growth-regulating factor 4-like isoform X3 [Camellia sinensis]	GRF4_ORYSJ RecName: Full=Growth-regulating factor 4 {ECO:0000303|PubMed:15295073}; Short=OsGRF4 {ECO:0000303|PubMed:15295073}; AltName: Full=Protein GRAIN LENGTH AND WIDTH 2 {ECO:0000303|PubMed:27107174}; AltName: Full=Protein GRAIN SIZE ON CHROMOSOME 2 {ECO:0000303|PubMed:26187814}; AltName: Full=Protein PANICLE TRAITS 2 {ECO:0000303|PubMed:26936408}; AltName: Full=Transcription activator GRF4 {…	A0A7J7GF44_CAMSI RecName: Full=Growth-regulating factor {ECO:0000256|RuleBase:RU367127};	--	GO:0005634,nucleus; GO:0005524,ATP binding; GO:0008283,cell population proliferation; GO:0048366,leaf development; GO:0045893,positive regulation of DNA-templated transcription; GO:0048316,seed development; GO:0006351,DNA-templated transcription; GO:0000166,nucleotide binding; GO:0003674,molecular_function; GO:0005488,binding; GO:0017076,purine nucleotide binding; GO:0030554,adenyl nucleotide bin…	PF08879.13:WRC	GRF	TF	GRF
HD.12G0010130	14.6202	22.581	26.4343	17.7904	23.8188	11.8333	9.0019	10.6831	9.8554	5.9379	8.1783	3.9888	6.6941	4.1298	9.943	529	753	945	660	801	462	355	382	345	239	298	140	286	173	395	GWHAZTZ00000012	47570894	47577074	-	HD.12G0010130	--	K14491 two-component response regulator ARR-B family | (RefSeq) two-component response regulator ARR12-like (A)	ko04075: Plant hormone signal transduction	probable transcription factor KAN2 isoform X1 [Camellia sinensis]	KAN2_ARATH RecName: Full=Probable transcription factor KAN2; AltName: Full=Protein KANADI 2;	A0A4S4DWK7_CAMSI RecName: Full=HTH myb-type domain-containing protein {ECO:0000259|Pfam:PF00249};	--	GO:0005634,nucleus; GO:0003700,DNA-binding transcription factor activity; GO:0000976,transcription cis-regulatory region binding; GO:0010158,abaxial cell fate specification; GO:0048440,carpel development; GO:0048481,plant ovule development; GO:0009944,polarity specification of adaxial/abaxial axis; GO:0006355,regulation of DNA-templated transcription; GO:0003674,molecular_function; GO:0140110,tra…	PF00249.34:Myb-like DNA-binding domain	GARP-G2-like	TF	GARP->GARP-G2-like
HD.12G0010160	26.9949	29.3566	30.0181	15.5551	15.0924	16.4776	7.7886	6.63	7.2259	3.4415	3.2305	2.8547	2.5374	2.1958	2.2189	1784	1788	1960	1054	927	1175	561	433	462	253	215	183	198	168	161	GWHAZTZ00000012	47680623	47689369	-	HD.12G0010160	--	K09338 homeobox-leucine zipper protein | (RefSeq) homeobox-leucine zipper protein MERISTEM L1-like (A)	--	homeobox-leucine zipper protein ROC3 [Camellia sinensis]	HDG5_ARATH RecName: Full=Homeobox-leucine zipper protein HDG5 {ECO:0000303|PubMed:16778018}; AltName: Full=HD-ZIP protein HDG5 {ECO:0000303|PubMed:16778018}; AltName: Full=Homeodomain GLABRA 2-like protein 5 {ECO:0000303|PubMed:10809443}; AltName: Full=Homeodomain transcription factor HDG5 {ECO:0000303|PubMed:16778018}; AltName: Full=Protein HOMEODOMAIN GLABROUS 5 {ECO:0000303|PubMed:16778018};	A0A7J7G583_CAMSI SubName: Full=Uncharacterized protein {ECO:0000313|EMBL:KAF5935903.1};	--	GO:0005634,nucleus; GO:0003677,DNA binding; GO:0003700,DNA-binding transcription factor activity; GO:0000981,DNA-binding transcription factor activity, RNA polymerase II-specific; GO:0008289,lipid binding; GO:0048497,maintenance of floral organ identity; GO:0003674,molecular_function; GO:0003676,nucleic acid binding; GO:0005488,binding; GO:0097159,organic cyclic compound binding; GO:1901363,heter…	PF01852.22:START domain	HB-HD-ZIP	TF	HB->HB-HD-ZIP
HD.12G0010810	1.9343	3.0434	4.1114	4.9995	4.6308	2.4649	0.843	1.6148	1.1996	0.1304	0.096	0.2493	0.041	0	0.044	40	58	84	106	89	55	19	33	24	3	2	5	1	0	1	GWHAZTZ00000012	51652286	51653296	-	HD.12G0010810	--	--	--	zinc finger protein 10-like [Camellia sinensis]	ZFP10_ARATH RecName: Full=Zinc finger protein 10 {ECO:0000305}; Short=AtZFP10 {ECO:0000303|PubMed:12154136};	A0A4S4EHJ0_CAMSI RecName: Full=C2H2-type domain-containing protein {ECO:0000259|PROSITE:PS50157};	--	GO:0005634,nucleus; GO:0003700,DNA-binding transcription factor activity; GO:0046872,metal ion binding; GO:0040008,regulation of growth; GO:0006355,regulation of DNA-templated transcription; GO:0003674,molecular_function; GO:0140110,transcription regulator activity; GO:0005488,binding; GO:0043167,ion binding; GO:0043169,cation binding; GO:0008150,biological_process; GO:0040007,growth; GO:0050789,…	PF13912.9:C2H2-type zinc finger	C2H2	TF	C2H2
HD.12G0012390	2.2697	2.729	3.6011	2.812	2.0461	2.6151	1.2945	1.7381	1.2047	0.6066	1.7665	1.0118	0.7273	0.5828	0.7822	37	41	58	47	31	46	23	28	19	11	29	16	14	11	14	GWHAZTZ00000012	61736544	61737340	-	HD.12G0012390	--	K09286 EREBP-like factor | (RefSeq) ethylene-responsive transcription factor 2-like (A)	--	ethylene-responsive transcription factor 2-like [Camellia sinensis]	EF101_ARATH RecName: Full=Ethylene-responsive transcription factor 2; Short=AtERF2; AltName: Full=Ethylene-responsive element-binding factor 2; Short=EREBP-2;	A0A7J7HBZ0_CAMSI SubName: Full=Uncharacterized protein {ECO:0000313|EMBL:KAF5950047.1};	--	GO:0005634,nucleus; GO:0003700,DNA-binding transcription factor activity; GO:0000976,transcription cis-regulatory region binding; GO:0051301,cell division; GO:0009873,ethylene-activated signaling pathway; GO:0009864,induced systemic resistance, jasmonic acid mediated signaling pathway; GO:0010087,phloem or xylem histogenesis; GO:0045893,positive regulation of DNA-templated transcription; GO:00036…	PF00847.23:AP2 domain	AP2/ERF-ERF	TF	AP2/ERF->AP2/ERF-ERF
HD.12G0012400	5.3264	2.9201	4.2561	1.5311	0.8446	1.7667	1.4404	0.7943	0.9852	0.7056	1.0021	1.0404	0.3324	0.7748	0.3575	95	48	75	28	14	34	28	14	17	14	18	18	7	16	7	GWHAZTZ00000012	61922817	61923688	-	HD.12G0012400	--	K09286 EREBP-like factor | (RefSeq) ethylene-responsive transcription factor 2-like (A)	--	ethylene-responsive transcription factor 2-like [Camellia sinensis]	EF100_ARATH RecName: Full=Ethylene-responsive transcription factor 1A; Short=AtERF1A; AltName: Full=Ethylene-responsive element-binding factor 1A; Short=EREBP-1A;	A0A7J7HBC8_CAMSI RecName: Full=AP2/ERF domain-containing protein {ECO:0000259|PROSITE:PS51032};	--	GO:0005634,nucleus; GO:0003700,DNA-binding transcription factor activity; GO:0000976,transcription cis-regulatory region binding; GO:0051301,cell division; GO:0006952,defense response; GO:0009873,ethylene-activated signaling pathway; GO:0010087,phloem or xylem histogenesis; GO:0009624,response to nematode; GO:0003674,molecular_function; GO:0140110,transcription regulator activity; GO:0001067,tran…	PF00847.23:AP2 domain	AP2/ERF-ERF	TF	AP2/ERF->AP2/ERF-ERF
HD.12G0014460	16.3681	16.8678	17.0163	10.862	10.9915	13.1264	6.3392	5.4932	5.237	2.3661	2.0746	1.9163	1.3096	1.2504	1.0638	995	945	1022	677	621	861	420	330	308	160	127	113	94	88	71	GWHAZTZ00000012	71512541	71515512	-	HD.12G0014460	--	K14494 DELLA protein | (RefSeq) DELLA protein GAI1-like (A)	ko04075: Plant hormone signal transduction	scarecrow-like protein 28 [Camellia sinensis]	SCL28_ARATH RecName: Full=Scarecrow-like protein 28; Short=AtSCL28; AltName: Full=GRAS family protein 8; Short=AtGRAS-8;	A0A4S4EVL4_CAMSI SubName: Full=Uncharacterized protein {ECO:0000313|EMBL:THG21010.1};	--	GO:0005634,nucleus; GO:0003700,DNA-binding transcription factor activity; GO:0043565,sequence-specific DNA binding; GO:1900459,positive regulation of brassinosteroid mediated signaling pathway; GO:0007346,regulation of mitotic cell cycle; GO:0006355,regulation of DNA-templated transcription; GO:0003674,molecular_function; GO:0140110,transcription regulator activity; GO:0003676,nucleic acid bindin…	PF03514.17:GRAS domain family	GRAS	TF	GRAS
HD.12G0016540	12.3538	11.7538	12.5037	12.8162	13.9975	10.2093	8.7115	8.1746	8.4585	4.2442	4.4277	3.8937	2.5767	3.1717	3.6789	471	413	471	501	496	420	362	308	312	180	170	144	116	140	154	GWHAZTZ00000012	83137259	83139122	+	HD.12G0016540	--	K13434 pathogenesis-related genes transcriptional activator PTI6 | (RefSeq) pathogenesis-related genes transcriptional activator PTI6-like (A)	ko04626: Plant-pathogen interaction	ethylene-responsive transcription factor CRF1-like [Camellia sinensis]	CRF2_ARATH RecName: Full=Ethylene-responsive transcription factor CRF2; AltName: Full=Protein CYTOKININ RESPONSE FACTOR 2;	A0A4S4DZL9_CAMSI RecName: Full=AP2/ERF domain-containing protein {ECO:0000259|PROSITE:PS51032};	--	GO:0005737,cytoplasm; GO:0005634,nucleus; GO:0003700,DNA-binding transcription factor activity; GO:0042802,identical protein binding; GO:0000976,transcription cis-regulatory region binding; GO:0048825,cotyledon development; GO:0009736,cytokinin-activated signaling pathway; GO:0009873,ethylene-activated signaling pathway; GO:0048364,root development; GO:0003674,molecular_function; GO:0140110,trans…	PF00847.23:AP2 domain	AP2/ERF-ERF	TF	AP2/ERF->AP2/ERF-ERF
HD.12G0017430	109.201	98.8591	94.2525	38.1893	34.913	42.8738	15.8006	16.6559	15.964	9.0932	8.0464	8.802	4.4368	5.3706	3.5993	6024	5026	5137	2160	1790	2552	950	908	852	558	447	471	289	343	218	GWHAZTZ00000012	87450299	87455027	+	HD.12G0017430	--	K14486 auxin response factor | (RefSeq) auxin response factor 9-like isoform X1 (A)	ko04075: Plant hormone signal transduction	hypothetical protein HYC85_026431 [Camellia sinensis]	ARFI_ARATH RecName: Full=Auxin response factor 9;	A0A7J7G3L7_CAMSI RecName: Full=Auxin response factor {ECO:0000256|RuleBase:RU004561};	--	GO:0005634,nucleus; GO:0003700,DNA-binding transcription factor activity; GO:0000976,transcription cis-regulatory region binding; GO:0009734,auxin-activated signaling pathway; GO:0003674,molecular_function; GO:0140110,transcription regulator activity; GO:0001067,transcription regulatory region nucleic acid binding; GO:0003676,nucleic acid binding; GO:0003677,DNA binding; GO:0003690,double-strande…	PF06507.16:Auxin response factor	B3-ARF	TF	B3->B3-ARF
HD.12G0018360	38.3404	43.6356	46.6935	34.4541	35.7546	30.5245	19.1233	23.1739	21.5815	15.4984	17.6672	13.112	11.2385	11.0494	13.2249	1043	1094	1255	961	904	896	567	623	568	469	484	346	361	348	395	GWHAZTZ00000012	80329862	80333827	-	HD.12G0018360	--	K15263 cell growth-regulating nucleolar protein | (RefSeq) UBP1-associated proteins 1C (A)	--	UBP1-associated proteins 1C [Camellia sinensis]	UBA1C_ARATH RecName: Full=UBP1-associated proteins 1C;	A0A7J7G3E6_CAMSI RecName: Full=U1-type domain-containing protein {ECO:0000259|SMART:SM00451};	Cell growth-regulating nucleolar protein	GO:0005634,nucleus; GO:0003730,mRNA 3'-UTR binding; GO:0008270,zinc ion binding; GO:0003674,molecular_function; GO:0003676,nucleic acid binding; GO:0003723,RNA binding; GO:0003729,mRNA binding; GO:0005488,binding; GO:0097159,organic cyclic compound binding; GO:1901363,heterocyclic compound binding; GO:0043167,ion binding; GO:0043169,cation binding; GO:0046872,metal ion binding; GO:0046914,transit…	PF08790.14:LYAR-type C2HC zinc finger	C2H2	TF	C2H2
HD.12G0019620	15.3674	12.031	11.0912	15.3043	13.9183	15.9245	11.363	11.8104	12.1309	8.044	7.0182	12.2327	5.6836	7.2809	4.2817	474	342	338	484	399	530	382	360	362	276	218	366	207	260	145	GWHAZTZ00000012	94280294	94281801	-	HD.12G0019620	--	K23047 E3 ubiquitin-protein ligase UNKL [EC:2.3.2.27] | (RefSeq) zinc finger CCCH domain-containing protein 2-like (A)	--	zinc finger CCCH domain-containing protein 20-like [Camellia sinensis]	C3H20_ARATH RecName: Full=Zinc finger CCCH domain-containing protein 20; Short=AtC3H20;	A0A4S4ETY1_CAMSI RecName: Full=C3H1-type domain-containing protein {ECO:0000259|PROSITE:PS50103};	CCCH-type Zn-finger protein	GO:0005886,plasma membrane; GO:0003677,DNA binding; GO:0003700,DNA-binding transcription factor activity; GO:0046872,metal ion binding; GO:0051607,defense response to virus; GO:0006355,regulation of DNA-templated transcription; GO:0006979,response to oxidative stress; GO:0003674,molecular_function; GO:0003676,nucleic acid binding; GO:0005488,binding; GO:0097159,organic cyclic compound binding; GO…	PF00642.27:Zinc finger C-x8-C-x5-C-x3-H type (and similar)	C3H	TF	C3H
HD.12G0020570	36.4169	42.2108	43.9696	13.8436	21.8539	8.6811	8.2874	10.3974	10.2748	5.2414	9.9659	4.3849	11.7779	6.5222	16.7149	762	814	909	297	425	196	189	215	208	122	210	89	291	158	384	GWHAZTZ00000012	100766327	100767349	-	HD.12G0020570	--	K09286 EREBP-like factor | (RefSeq) ethylene-responsive transcription factor TINY-like (A)	--	ethylene-responsive transcription factor TINY-like [Camellia sinensis]	DREB3_ARATH RecName: Full=Dehydration-responsive element-binding protein 3; AltName: Full=Protein TINY 2;	A0A7J7G3M0_CAMSI RecName: Full=AP2/ERF domain-containing protein {ECO:0000259|PROSITE:PS51032};	--	GO:0005634,nucleus; GO:0003700,DNA-binding transcription factor activity; GO:0043565,sequence-specific DNA binding; GO:0009873,ethylene-activated signaling pathway; GO:0045893,positive regulation of DNA-templated transcription; GO:0003674,molecular_function; GO:0140110,transcription regulator activity; GO:0003676,nucleic acid binding; GO:0003677,DNA binding; GO:0005488,binding; GO:0097159,organic…	PF00847.23:AP2 domain	AP2/ERF-ERF	TF	AP2/ERF->AP2/ERF-ERF
HD.12G0023110	5.0139	3.9927	4.5084	3.274	3.3572	4.2079	3.1195	2.8961	3.2473	2.36	2.2864	2.3515	1.9135	2.5092	1.5483	233	171	207	156	145	211	158	133	146	122	107	106	105	135	79	GWHAZTZ00000012	121110747	121118035	+	HD.12G0023110	--	--	--	zinc finger CCCH domain-containing protein 34-like [Camellia sinensis]	C3H32_ORYSJ RecName: Full=Zinc finger CCCH domain-containing protein 32; Short=OsC3H32;	A0A4S4EFE8_CAMSI RecName: Full=C3H1-type domain-containing protein {ECO:0000259|PROSITE:PS50103};	Uncharacterized conserved protein	GO:0003677,DNA binding; GO:0046872,metal ion binding; GO:0003729,mRNA binding; GO:0016973,poly(A)+ mRNA export from nucleus; GO:0003674,molecular_function; GO:0003676,nucleic acid binding; GO:0005488,binding; GO:0097159,organic cyclic compound binding; GO:1901363,heterocyclic compound binding; GO:0043167,ion binding; GO:0043169,cation binding; GO:0003723,RNA binding; GO:0006403,RNA localization; …	PF15663.8:Zinc-finger containing family	C3H	TF	C3H
HD.1304820	60.2363	63.4347	69.6533	49.937	51.4051	40.8362	29.1099	27.2203	27.5059	21.4746	20.1157	15.7372	15.5487	13.0786	12.8516	1460	1417	1668	1241	1158	1068	769	652	645	579	491	370	445	367	342	GWHAZTZ00000011	84634341	84638779	-	HD.1304820	--	--	--	histone deacetylase HDT1-like [Camellia sinensis]	HDT1_SOLCH RecName: Full=Histone deacetylase HDT1; AltName: Full=Histone deacetylase 2a; Short=HD2a; AltName: Full=ScHD2a;	A0A7J7GCE8_CAMSI RecName: Full=NPL domain-containing protein {ECO:0000259|Pfam:PF17800};	--	GO:0005730,nucleolus; GO:0016787,hydrolase activity; GO:0046872,metal ion binding; GO:0006325,chromatin organization; GO:0003674,molecular_function; GO:0003824,catalytic activity; GO:0005488,binding; GO:0043167,ion binding; GO:0043169,cation binding; GO:0008150,biological_process; GO:0009987,cellular process; GO:0016043,cellular component organization; GO:0071840,cellular component organization o…	PF17800.4:Nucleoplasmin-like domain	C2H2	TF	C2H2
HD.1306647	11.2464	14.5757	15.4934	1.8662	1.3445	1.1219	1.039	1.5806	1.4127	0.8776	1.4735	0.4831	1.0913	0.6746	1.4938	288	344	392	49	32	31	29	40	35	25	38	12	33	20	42	GWHAZTZ00000011	111796907	111799763	+	HD.1306647	--	K18835 WRKY transcription factor 2 | (RefSeq) probable WRKY transcription factor 2 (A)	ko04626: Plant-pathogen interaction	WRKY transcription factor 23-like [Camellia sinensis]	WRK71_ARATH RecName: Full=WRKY transcription factor 71; AltName: Full=WRKY DNA-binding protein 71;	A0A4S4DPR7_CAMSI RecName: Full=WRKY transcription factor {ECO:0000256|PIRNR:PIRNR038130};	--	GO:0005634,nucleus; GO:0003700,DNA-binding transcription factor activity; GO:1990837,sequence-specific double-stranded DNA binding; GO:0045893,positive regulation of DNA-templated transcription; GO:0010228,vegetative to reproductive phase transition of meristem; GO:0003674,molecular_function; GO:0140110,transcription regulator activity; GO:0003676,nucleic acid binding; GO:0003677,DNA binding; GO:…	PF03106.18:WRKY DNA -binding domain	WRKY	TF	WRKY
HD.1307546	16.264	15.5082	13.7677	13.0745	9.0147	12.241	11.1239	9.2761	8.0488	7.8863	5.4812	9.6535	6.5947	5.7043	5.3866	165	145	138	136	85	134	123	93	79	89	56	95	79	67	60	GWHAZTZ00000011	124647487	124647982	-	HD.1307546	--	K09264 MADS-box transcription factor, plant | (RefSeq) truncated transcription factor CAULIFLOWER D-like (A)	--	agamous-like MADS-box protein AGL29 [Camellia sinensis]	AGL29_ARATH RecName: Full=Agamous-like MADS-box protein AGL29 {ECO:0000305};	A0A7J7HVH6_CAMSI RecName: Full=MADS-box domain-containing protein {ECO:0000259|PROSITE:PS50066};	MADS box transcription factor	GO:0005634,nucleus; GO:0003700,DNA-binding transcription factor activity; GO:0000981,DNA-binding transcription factor activity, RNA polymerase II-specific; GO:0046983,protein dimerization activity; GO:0000978,RNA polymerase II cis-regulatory region sequence-specific DNA binding; GO:0006357,regulation of transcription by RNA polymerase II; GO:0003674,molecular_function; GO:0140110,transcription re…	PF00319.21:SRF-type transcription factor (DNA-binding and dimerisation domain)	MADS-M-type	TF	MADS->MADS-M-type
HD.1308751	51.6991	62.4498	62.1079	41.4155	49.684	33.9272	28.1723	34.6837	31.8852	23.4089	26.2359	18.1092	21.0855	15.0084	24.1942	1086	1209	1289	892	970	769	645	720	648	547	555	369	523	365	558	GWHAZTZ00000011	141854078	141855277	-	HD.1308751	--	K20557 transcription factor VIP1 | (RefSeq) transcription factor VIP1-like (A)	ko04016: MAPK signaling pathway - plant	hypothetical protein HYC85_024153 [Camellia sinensis]	BZP53_ARATH RecName: Full=bZIP transcription factor 53 {ECO:0000303|PubMed:11906833}; Short=AtbZIP53 {ECO:0000303|PubMed:11906833};	A0A7J7G7N0_CAMSI RecName: Full=BZIP domain-containing protein {ECO:0000259|PROSITE:PS50217};	--	GO:0005634,nucleus; GO:0003700,DNA-binding transcription factor activity; GO:0045735,nutrient reservoir activity; GO:0046982,protein heterodimerization activity; GO:0043565,sequence-specific DNA binding; GO:0000976,transcription cis-regulatory region binding; GO:0009267,cellular response to starvation; GO:0006971,hypotonic response; GO:2000693,positive regulation of seed maturation; GO:0045893,po…	PF07716.18:Basic region leucine zipper	bZIP	TF	bZIP
HD.1308765	59.9506	73.9646	66.3441	53.9357	51.6322	43.9292	36.7804	46.5032	39.2421	34.3326	37.0723	28.7609	29.5531	29.4785	31.9889	1328	1510	1452	1225	1063	1050	888	1018	841	846	827	618	773	756	778	GWHAZTZ00000011	141965478	141966732	+	HD.1308765	--	--	--	bZIP transcription factor 53-like [Camellia sinensis]	BZP53_ARATH RecName: Full=bZIP transcription factor 53 {ECO:0000303|PubMed:11906833}; Short=AtbZIP53 {ECO:0000303|PubMed:11906833};	A0A4S4EIW4_CAMSI RecName: Full=BZIP domain-containing protein {ECO:0000259|PROSITE:PS50217};	--	GO:0005634,nucleus; GO:0003700,DNA-binding transcription factor activity; GO:0045735,nutrient reservoir activity; GO:0046982,protein heterodimerization activity; GO:0043565,sequence-specific DNA binding; GO:0000976,transcription cis-regulatory region binding; GO:0009267,cellular response to starvation; GO:0006971,hypotonic response; GO:2000693,positive regulation of seed maturation; GO:0045893,po…	PF00170.24:bZIP transcription factor	bZIP	TF	bZIP
HD.13G0001060	25.925	21.3651	22.8049	11.0069	11.3783	16.1638	11.2958	9.1039	11.7872	8.6908	7.6016	11.024	5.2801	7.2257	4.4925	657	499	571	286	268	442	312	228	289	245	194	271	158	212	125	GWHAZTZ00000011	9937226	9953061	-	HD.13G0001060	--	K13210 far upstream element-binding protein | (RefSeq) far upstream element-binding protein 1-like (A)	--	zinc finger CCCH domain-containing protein 44-like [Camellia sinensis]	C3H31_ORYSJ RecName: Full=Zinc finger CCCH domain-containing protein 31; Short=OsC3H31;	A0A7J7GFR9_CAMSI SubName: Full=Uncharacterized protein {ECO:0000313|EMBL:KAF5938234.1};	CCCH-type Zn-finger protein	GO:0005737,cytoplasm; GO:0005634,nucleus; GO:0003677,DNA binding; GO:0046872,metal ion binding; GO:0003729,mRNA binding; GO:0010468,regulation of gene expression; GO:0003674,molecular_function; GO:0003676,nucleic acid binding; GO:0005488,binding; GO:0097159,organic cyclic compound binding; GO:1901363,heterocyclic compound binding; GO:0043167,ion binding; GO:0043169,cation binding; GO:0003723,RNA …	PF00642.27:Zinc finger C-x8-C-x5-C-x3-H type (and similar)	C3H	TF	C3H
HD.13G0001560	3.5539	3.3473	3.8968	2.1182	1.8322	2.2643	0.3623	0.3746	0.5102	0.5768	0.2451	0.4325	0.7942	0.9806	0.8092	144	125	156	88	69	99	16	15	20	26	10	17	38	46	36	GWHAZTZ00000011	19595552	19599068	-	HD.13G0001560	--	K12126 phytochrome-interacting factor 3 | (RefSeq) transcription factor PIF3-like (A)	ko04075: Plant hormone signal transduction; ko04712: Circadian rhythm - plant	Transcription factor bHLH130 [Camellia lanceoleosa]	BH130_ARATH RecName: Full=Transcription factor bHLH130; AltName: Full=Basic helix-loop-helix protein 130; Short=AtbHLH130; Short=bHLH 130; AltName: Full=Transcription factor EN 69; AltName: Full=bHLH transcription factor bHLH130;	A0A4S4DAF2_CAMSI RecName: Full=BHLH domain-containing protein {ECO:0000259|PROSITE:PS50888};	--	GO:0005634,nucleus; GO:0000987,cis-regulatory region sequence-specific DNA binding; GO:0003700,DNA-binding transcription factor activity; GO:0000981,DNA-binding transcription factor activity, RNA polymerase II-specific; GO:0046983,protein dimerization activity; GO:0000978,RNA polymerase II cis-regulatory region sequence-specific DNA binding; GO:0048573,photoperiodism, flowering; GO:0010468,regula…	PF00010.29:Helix-loop-helix DNA-binding domain	bHLH	TF	bHLH
HD.13G0004790	19.5194	19.5811	21.6201	20.9682	18.7729	19.4124	13.3896	16.7237	12.7049	8.9391	8.8228	6.4544	5.4973	4.215	4.9897	424	392	464	467	379	455	317	359	267	216	193	136	141	106	119	GWHAZTZ00000011	46887434	46889251	-	HD.13G0004790	--	--	--	hypothetical protein HYC85_025601 [Camellia sinensis]	BH106_ARATH RecName: Full=Transcription factor bHLH106; AltName: Full=Basic helix-loop-helix protein 106; Short=AtbHLH106; Short=bHLH 106; AltName: Full=Transcription factor EN 56; AltName: Full=bHLH transcription factor bHLH106;	A0A7J7GCS5_CAMSI RecName: Full=BHLH domain-containing protein {ECO:0000259|PROSITE:PS50888};	Aryl-hydrocarbon receptor nuclear translocator	GO:0009941,chloroplast envelope; GO:0005634,nucleus; GO:0003677,DNA binding; GO:0003700,DNA-binding transcription factor activity; GO:0046983,protein dimerization activity; GO:0042538,hyperosmotic salinity response; GO:0006355,regulation of DNA-templated transcription; GO:0003674,molecular_function; GO:0003676,nucleic acid binding; GO:0005488,binding; GO:0097159,organic cyclic compound binding; G…	PF00010.29:Helix-loop-helix DNA-binding domain	bHLH	TF	bHLH
HD.13G0006590	1.8506	2.1437	2.278	0.3659	0.6458	0.2781	0.2065	0.4049	0.1809	0.1349	0.1738	0.0773	0.0847	0	0.0228	74	79	90	15	24	12	9	16	7	6	7	3	4	0	1	GWHAZTZ00000011	61051119	61055609	+	HD.13G0006590	--	K09422 transcription factor MYB, plant | (RefSeq) transcription factor CSA-like (A)	--	hypothetical protein HYC85_025514 [Camellia sinensis]	CSA_ORYSJ RecName: Full=Transcription factor CSA {ECO:0000305}; AltName: Full=Myb-related protein CSA {ECO:0000305}; AltName: Full=Protein CARBON STARVED ANTHER {ECO:0000303|PubMed:20305120};	A0A7J7GF09_CAMSI SubName: Full=Uncharacterized protein {ECO:0000313|EMBL:KAF5938008.1};	Transcription factor, Myb superfamily	GO:0005634,nucleus; GO:0000981,DNA-binding transcription factor activity, RNA polymerase II-specific; GO:0000978,RNA polymerase II cis-regulatory region sequence-specific DNA binding; GO:0006355,regulation of DNA-templated transcription; GO:0003674,molecular_function; GO:0003700,DNA-binding transcription factor activity; GO:0140110,transcription regulator activity; GO:0000976,transcription cis-re…	PF00249.34:Myb-like DNA-binding domain	MYB	TF	MYB->MYB
HD.13G0006840	4.6005	4.6964	4.2155	3.0532	3.134	3.6581	2.1729	2.2312	2.0259	2.3493	1.6759	2.3573	1.1066	1.9986	1.0165	169	159	153	115	107	145	87	81	72	96	62	84	48	85	41	GWHAZTZ00000011	62375183	62378749	-	HD.13G0006840	--	--	--	cyclic dof factor 3-like [Camellia sinensis]	CDF3_ARATH RecName: Full=Cyclic dof factor 3; AltName: Full=Dof zinc finger protein DOF3.3; Short=AtDOF3.3; AltName: Full=H-protein promoter-binding factor 2a;	A0A4S4EFH5_CAMSI RecName: Full=Dof-type domain-containing protein {ECO:0000259|PROSITE:PS50884};	--	GO:0005634,nucleus; GO:0003677,DNA binding; GO:0003700,DNA-binding transcription factor activity; GO:0046872,metal ion binding; GO:0009908,flower development; GO:0006355,regulation of DNA-templated transcription; GO:0003674,molecular_function; GO:0003676,nucleic acid binding; GO:0005488,binding; GO:0097159,organic cyclic compound binding; GO:1901363,heterocyclic compound binding; GO:0140110,trans…	PF02701.18:Dof domain, zinc finger	C2C2-Dof	TF	C2C2->C2C2-Dof
HD.13G0008370	7.345	5.8528	3.9494	7.0518	5.4332	9.147	3.5802	4.6453	3.3215	2.2697	3.7608	5.4424	2.2355	4.56	1.777	64	47	34	63	44	86	34	40	28	22	33	46	23	46	17	GWHAZTZ00000011	124714050	124714475	-	HD.13G0008370	--	K09264 MADS-box transcription factor, plant | (RefSeq) truncated transcription factor CAULIFLOWER D-like (A)	--	hypothetical protein HYC85_025722 [Camellia sinensis]	AGL29_ARATH RecName: Full=Agamous-like MADS-box protein AGL29 {ECO:0000305};	A0A7J7GFU5_CAMSI RecName: Full=MADS-box domain-containing protein {ECO:0000259|PROSITE:PS50066};	MADS box transcription factor	GO:0005634,nucleus; GO:0003700,DNA-binding transcription factor activity; GO:0000981,DNA-binding transcription factor activity, RNA polymerase II-specific; GO:0046983,protein dimerization activity; GO:0000978,RNA polymerase II cis-regulatory region sequence-specific DNA binding; GO:0006357,regulation of transcription by RNA polymerase II; GO:0003674,molecular_function; GO:0140110,transcription re…	PF00319.21:SRF-type transcription factor (DNA-binding and dimerisation domain)	MADS-M-type	TF	MADS->MADS-M-type
HD.13G0009170	7.2185	8.3776	7.9485	5.622	5.7469	5.8077	2.6686	2.5151	3.471	1.3787	1.7067	1.0086	0.8285	1.0963	0.9633	273	292	297	218	202	237	110	94	127	58	65	37	37	48	40	GWHAZTZ00000011	77593675	77604108	+	HD.13G0009170	--	K06620 transcription factor E2F3 | (RefSeq) transcription factor E2FA (A)	--	hypothetical protein HYC85_025309 [Camellia sinensis]	E2FA_ARATH RecName: Full=Transcription factor E2FA; AltName: Full=E2F transcription factor-3; Short=AtE2F3;	A0A7J7GAN1_CAMSI RecName: Full=E2F_TDP domain-containing protein {ECO:0000259|SMART:SM01372};	Transcription factor E2F/dimerization partner (TDP)	GO:0005737,cytoplasm; GO:0090575,RNA polymerase II transcription regulator complex; GO:0003677,DNA binding; GO:0000981,DNA-binding transcription factor activity, RNA polymerase II-specific; GO:0046983,protein dimerization activity; GO:0000978,RNA polymerase II cis-regulatory region sequence-specific DNA binding; GO:0007049,cell cycle; GO:0051446,positive regulation of meiotic cell cycle; GO:00458…	PF16421.8:E2F transcription factor CC-MB domain	E2F-DP	TF	E2F-DP
HD.13G0009260	3.6342	2.6041	4.7888	1.2707	0.8116	0.5084	0.1258	0.1388	0.0709	0.0616	0	0.1414	0.0581	0	0.1249	53	35	69	19	11	8	2	2	1	1	0	2	1	0	2	GWHAZTZ00000011	77846497	77847209	+	HD.13G0009260	--	--	--	hypothetical protein HYC85_025304 [Camellia sinensis]	OFP6_ARATH RecName: Full=Transcription repressor OFP6; AltName: Full=Ovate family protein 6; Short=AtOFP6;	A0A7J7GED5_CAMSI RecName: Full=Transcription repressor {ECO:0000256|RuleBase:RU367028}; AltName: Full=Ovate family protein {ECO:0000256|RuleBase:RU367028};	--	GO:0005634,nucleus; GO:0045892,negative regulation of DNA-templated transcription; GO:0006139,nucleobase-containing compound metabolic process; GO:0006351,DNA-templated transcription; GO:0006355,regulation of DNA-templated transcription; GO:0006725,cellular aromatic compound metabolic process; GO:0006807,nitrogen compound metabolic process; GO:0008150,biological_process; GO:0008152,metabolic proc…	PF04844.16:Transcriptional repressor, ovate	OFP	TF	OFP
HD.13G0009730	17.9969	16.2403	16.1899	14.4894	13.5771	17.7865	15.0459	12.7548	14.0484	11.3437	10.2258	13.6247	7.709	8.7507	6.5313	1295	1077	1151	1069	908	1381	1180	907	978	908	741	951	655	729	516	GWHAZTZ00000011	79896760	79904810	+	HD.13G0009730	--	K09338 homeobox-leucine zipper protein | (RefSeq) homeobox-leucine zipper protein REVOLUTA-like (A)	--	homeobox-leucine zipper protein REVOLUTA-like [Camellia sinensis]	REV_ARATH RecName: Full=Homeobox-leucine zipper protein REVOLUTA {ECO:0000303|PubMed:7555701}; AltName: Full=HD-ZIP protein REV {ECO:0000303|PubMed:7555701}; AltName: Full=Homeodomain transcription factor REV {ECO:0000303|PubMed:7555701}; AltName: Full=Protein AMPHIVASAL VASCULAR BUNDLE 1 {ECO:0000303|PubMed:15111711}; AltName: Full=Protein INTERFASCICULAR FIBERLESS 1 {ECO:0000303|PubMed:10559440…	A0A7J7GAJ0_CAMSI SubName: Full=Uncharacterized protein {ECO:0000313|EMBL:KAF5937763.1};	--	GO:0005634,nucleus; GO:0003700,DNA-binding transcription factor activity; GO:0008289,lipid binding; GO:0000976,transcription cis-regulatory region binding; GO:0030154,cell differentiation; GO:0009855,determination of bilateral symmetry; GO:0010014,meristem initiation; GO:0009944,polarity specification of adaxial/abaxial axis; GO:0009956,radial pattern formation; GO:0010051,xylem and phloem patter…	PF08670.14:MEKHLA domain	HB-HD-ZIP	TF	HB->HB-HD-ZIP
HD.13G0011180	28.7046	22.5055	23.4674	24.781	24.0701	26.2934	19.4381	18.1024	18.7589	15.4826	16.4402	15.3495	13.0175	12.4768	11.3348	775	560	626	686	604	766	572	483	490	465	447	402	415	390	336	GWHAZTZ00000011	85387887	85391650	+	HD.13G0011180	--	--	--	hypothetical protein TEA_007753 [Camellia sinensis var. sinensis]	NAC90_ARATH RecName: Full=NAC domain-containing protein 90; Short=ANAC090;	A0A4S4DXW5_CAMSI RecName: Full=NAC domain-containing protein {ECO:0000259|PROSITE:PS51005};	--	GO:0005634,nucleus; GO:0003677,DNA binding; GO:0003700,DNA-binding transcription factor activity; GO:0003674,molecular_function; GO:0003676,nucleic acid binding; GO:0005488,binding; GO:0097159,organic cyclic compound binding; GO:1901363,heterocyclic compound binding; GO:0140110,transcription regulator activity; GO:0005575,cellular_component; GO:0005622,intracellular anatomical structure; GO:00432…	PF02365.18:No apical meristem (NAM) protein	NAC	TF	NAC
HD.13G0011320	7.0628	8.2591	7.667	4.7826	3.5437	5.5959	4.2977	4.5177	4.5768	5.3293	4.0336	3.8103	3.626	3.5718	3.8663	193	208	207	134	90	165	128	122	121	162	111	101	117	113	116	GWHAZTZ00000011	85814876	85819816	+	HD.13G0011320	--	K14016 ubiquitin fusion degradation protein 1 | (RefSeq) LOW QUALITY PROTEIN: ubiquitin fusion degradation protein 1 homolog (A)	ko04141: Protein processing in endoplasmic reticulum	NAC domain-containing protein 60-like [Camellia sinensis]	NAC60_ARATH RecName: Full=NAC domain-containing protein 60 {ECO:0000303|PubMed:15029955}; Short=ANAC060 {ECO:0000303|PubMed:15029955}; AltName: Full=Protein NTM1-like 5 {ECO:0000303|PubMed:17158162};	A0A4S4DT14_CAMSI RecName: Full=NAC domain-containing protein {ECO:0000259|PROSITE:PS51005};	--	GO:0016021,integral component of membrane; GO:0005634,nucleus; GO:0003677,DNA binding; GO:0003700,DNA-binding transcription factor activity; GO:0071333,cellular response to glucose stimulus; GO:0003674,molecular_function; GO:0003676,nucleic acid binding; GO:0005488,binding; GO:0097159,organic cyclic compound binding; GO:1901363,heterocyclic compound binding; GO:0140110,transcription regulator act…	PF02365.18:No apical meristem (NAM) protein	NAC	TF	NAC
HD.13G0011400	17.3887	17.1573	17.176	14.9176	12.5613	14.6087	6.5308	6.6046	7.4592	5.4025	5.2584	4.7481	5.0479	4.6378	4.3296	706	642	689	621	474	640	289	265	293	244	215	187	242	218	193	GWHAZTZ00000011	86226859	86234539	-	HD.13G0011400	--	K06620 transcription factor E2F3 | (RefSeq) transcription factor E2FB-like isoform X1 (A)	--	transcription factor E2FB-like isoform X2 [Camellia sinensis]	E2FB_ARATH RecName: Full=Transcription factor E2FB; AltName: Full=E2F transcription factor-1; Short=AtE2F1;	A0A7J7GAI6_CAMSI RecName: Full=E2F_TDP domain-containing protein {ECO:0000259|SMART:SM01372};	Transcription factor E2F/dimerization partner (TDP)	GO:0005737,cytoplasm; GO:0070176,DRM complex; GO:0005634,nucleus; GO:0090575,RNA polymerase II transcription regulator complex; GO:0003677,DNA binding; GO:0003700,DNA-binding transcription factor activity; GO:0000981,DNA-binding transcription factor activity, RNA polymerase II-specific; GO:0046983,protein dimerization activity; GO:0000978,RNA polymerase II cis-regulatory region sequence-specific …	PF16421.8:E2F transcription factor CC-MB domain	E2F-DP	TF	E2F-DP
HD.13G0013050	37.1885	47.6686	58.2666	14.5566	20.9134	8.5932	11.9195	13.1458	11.5829	8.5138	9.4044	5.9296	8.2306	6.0817	14.5421	750	886	1161	301	392	187	262	262	226	191	191	116	196	142	322	GWHAZTZ00000011	92714257	92715696	-	HD.13G0013050	--	K09422 transcription factor MYB, plant | (RefSeq) transcription factor MYB14-like (A)	--	hypothetical protein HYC85_025010 [Camellia sinensis]	MYB15_ARATH RecName: Full=Transcription factor MYB15 {ECO:0000305}; AltName: Full=Myb-related protein 15 {ECO:0000305}; Short=AtMYB15 {ECO:0000312|EMBL:CAA74603.1}; AltName: Full=Myb-related protein Y19 {ECO:0000305}; Short=AtY19 {ECO:0000303|PubMed:8980549};	A0A7J7GDL5_CAMSI SubName: Full=Uncharacterized protein {ECO:0000313|EMBL:KAF5937504.1};	Transcription factor, Myb superfamily	GO:0005634,nucleus; GO:0003677,DNA binding; GO:0003700,DNA-binding transcription factor activity; GO:0009409,response to cold; GO:0009651,response to salt stress; GO:0009414,response to water deprivation; GO:0003674,molecular_function; GO:0003676,nucleic acid binding; GO:0005488,binding; GO:0097159,organic cyclic compound binding; GO:1901363,heterocyclic compound binding; GO:0140110,transcription…	PF00249.34:Myb-like DNA-binding domain	MYB	TF	MYB->MYB
HD.13G0014110	20.0607	14.9892	13.7996	5.155	4.8468	9.2401	2.3696	1.9449	3.4145	1.0799	1.1928	1.8575	0.3052	1.1413	0.3282	334	230	227	88	75	166	43	32	55	20	20	30	6	22	6	GWHAZTZ00000011	97766862	97767675	+	HD.13G0014110	--	K09286 EREBP-like factor | (RefSeq) ethylene-responsive transcription factor CRF2-like (A)	--	ethylene-responsive transcription factor CRF2-like [Camellia sinensis]	ERF3_TOBAC RecName: Full=Ethylene-responsive transcription factor 3; AltName: Full=Ethylene-responsive element-binding factor 3 homolog; AltName: Full=Ethylene-responsive element-binding factor 5; Short=EREBP-5; AltName: Full=NtERF5;	A0A4S4DZS3_CAMSI RecName: Full=AP2/ERF domain-containing protein {ECO:0000259|PROSITE:PS51032};	--	GO:0005634,nucleus; GO:0003677,DNA binding; GO:0003700,DNA-binding transcription factor activity; GO:0006952,defense response; GO:0009873,ethylene-activated signaling pathway; GO:0003674,molecular_function; GO:0003676,nucleic acid binding; GO:0005488,binding; GO:0097159,organic cyclic compound binding; GO:1901363,heterocyclic compound binding; GO:0140110,transcription regulator activity; GO:00069…	PF00847.23:AP2 domain	AP2/ERF-ERF	TF	AP2/ERF->AP2/ERF-ERF
HD.13G0014700	19.4027	22.1235	23.1887	17.0349	18.2815	14.1212	12.8068	14.3463	13.4455	10.0515	10.0507	7.1572	7.5507	6.5963	9.3851	531	558	627	478	465	417	382	388	356	306	277	190	244	209	282	GWHAZTZ00000011	99965769	99973943	-	HD.13G0014700	--	K13464 jasmonate ZIM domain-containing protein | (RefSeq) protein TIFY 10A (A)	ko04075: Plant hormone signal transduction	protein TIFY 4B-like isoform X1 [Camellia sinensis]	TIF4B_ARATH RecName: Full=Protein TIFY 4B; AltName: Full=Protein PEAPOD 2;	A0A4S4EBS1_CAMSI RecName: Full=Tify domain-containing protein {ECO:0000259|PROSITE:PS51320};	--	GO:0005634,nucleus; GO:0048366,leaf development; GO:0031347,regulation of defense response; GO:2000022,regulation of jasmonic acid mediated signaling pathway; GO:1901371,regulation of leaf morphogenesis; GO:0009611,response to wounding; GO:0007275,multicellular organism development; GO:0008150,biological_process; GO:0032501,multicellular organismal process; GO:0032502,developmental process; GO:00…	PF06200.17:tify domain	Tify	TF	Tify
HD.13G0018330	113.088	93.421	90.8116	82.9574	66.7917	91.9775	69.9744	61.7625	65.0008	57.6765	51.0751	56.1253	49.4378	53.7523	37.0845	2933	2233	2327	2206	1610	2574	1978	1583	1631	1664	1334	1412	1514	1614	1056	GWHAZTZ00000011	117860905	117868492	-	HD.13G0018330	--	--	--	Zinc finger CCCH domain-containing protein 14 [Camellia lanceoleosa]	C3H14_ORYSJ RecName: Full=Zinc finger CCCH domain-containing protein 14; Short=OsC3H14;	A0A7J7GCI5_CAMSI SubName: Full=Uncharacterized protein {ECO:0000313|EMBL:KAF5937178.1};	CCCH-type Zn-finger protein	GO:0005737,cytoplasm; GO:0005634,nucleus; GO:0003677,DNA binding; GO:0046872,metal ion binding; GO:0003729,mRNA binding; GO:0010468,regulation of gene expression; GO:0003674,molecular_function; GO:0003676,nucleic acid binding; GO:0005488,binding; GO:0097159,organic cyclic compound binding; GO:1901363,heterocyclic compound binding; GO:0043167,ion binding; GO:0043169,cation binding; GO:0003723,RNA …	PF00642.27:Zinc finger C-x8-C-x5-C-x3-H type (and similar)	C3H	TF	C3H
HD.13G0019140	7.0087	6.6008	6.6739	3.5164	3.8906	5.0662	3.4933	2.7981	3.034	3.3654	2.9254	3.3988	2.9092	3.2703	2.5185	659	572	620	339	340	514	358	260	276	352	277	310	323	356	260	GWHAZTZ00000011	49099690	49124927	+	HD.13G0019140	--	K23047 E3 ubiquitin-protein ligase UNKL [EC:2.3.2.27] | (RefSeq) zinc finger CCCH domain-containing protein 2-like (A)	--	protein FORGETTER 1-like isoform X1 [Camellia sinensis]	FGT1_ARATH RecName: Full=Protein FORGETTER 1 {ECO:0000303|PubMed:27680998}; AltName: Full=Protein EMBRYO DEFECTIVE 1135 {ECO:0000303|PubMed:15266054};	A0A7J7G9P4_CAMSI SubName: Full=Uncharacterized protein {ECO:0000313|EMBL:KAF5937035.1};	Nuclear helicase MOP-3/SNO (DEAD-box superfamily)	GO:0005634,nucleus; GO:0031490,chromatin DNA binding; GO:0042393,histone binding; GO:0046872,metal ion binding; GO:1990841,promoter-specific chromatin binding; GO:0006338,chromatin remodeling; GO:0010286,heat acclimation; GO:1900036,positive regulation of cellular response to heat; GO:0040029,epigenetic regulation of gene expression; GO:0006355,regulation of DNA-templated transcription; GO:000940…	PF13872.9:P-loop containing NTP hydrolase pore-1	C3H	TF	C3H
HD.13G0019390	7.8455	8.71	10.1482	4.1657	4.2044	3.7899	1.8343	2.0843	2.2856	1.5522	2.3462	1.0305	2.668	1.7007	2.9521	259	265	331	141	129	135	66	68	73	57	78	33	104	65	107	GWHAZTZ00000011	125238981	125256180	+	HD.13G0019390	--	--	--	protein LATERAL ROOT PRIMORDIUM 1-like [Camellia sinensis]	LRP1_ARATH RecName: Full=Protein LATERAL ROOT PRIMORDIUM 1;	A0A7J7G8D3_CAMSI SubName: Full=Uncharacterized protein {ECO:0000313|EMBL:KAF5937022.1};	--	GO:0005634,nucleus; GO:0003677,DNA binding; GO:0003700,DNA-binding transcription factor activity; GO:0046872,metal ion binding; GO:0042803,protein homodimerization activity; GO:0048653,anther development; GO:0009851,auxin biosynthetic process; GO:0009734,auxin-activated signaling pathway; GO:0009555,pollen development; GO:0045893,positive regulation of DNA-templated transcription; GO:0009733,resp…	PF05142.15:Domain of unknown function (DUF702)	SRS	TF	SRS
HD.13G0020070	7.4188	4.9999	4.2908	3.6403	2.4294	4.4413	2.579	2.4713	3.4293	1.367	1.7845	2.9927	1.8732	1.9901	0.5456	161	100	92	81	49	104	61	53	72	33	39	63	48	50	13	GWHAZTZ00000011	127726668	127727828	-	HD.13G0020070	--	K07025 putative hydrolase of the HAD superfamily | (RefSeq) uncharacterized protein LOC114292903 (A)	--	LOB domain-containing protein 37-like [Camellia sinensis]	LBD37_ARATH RecName: Full=LOB domain-containing protein 37; AltName: Full=ASYMMETRIC LEAVES 2-like protein 39; Short=AS2-like protein 39;	A0A7J7GC58_CAMSI RecName: Full=LOB domain-containing protein {ECO:0000259|PROSITE:PS50891};	--	GO:0000976,transcription cis-regulatory region binding; GO:0006807,nitrogen compound metabolic process; GO:0010468,regulation of gene expression; GO:0060776,simple leaf morphogenesis; GO:0001067,transcription regulatory region nucleic acid binding; GO:0003674,molecular_function; GO:0003676,nucleic acid binding; GO:0003677,DNA binding; GO:0003690,double-stranded DNA binding; GO:0005488,binding; GO…	PF03195.17:Lateral organ boundaries (LOB) domain	LOB	TF	LOB
HD.13G0020580	5.5476	6.8242	6.4557	5.4975	3.8304	4.0416	3.6746	3.9926	3.465	2.2402	2.0621	1.6515	1.6833	0.9994	1.5942	187	212	215	190	120	147	135	133	113	84	70	54	67	39	59	GWHAZTZ00000011	130857498	130861160	-	HD.13G0020580	--	K13422 transcription factor MYC2 | (RefSeq) transcription factor MYC2-like (A)	ko04016: MAPK signaling pathway - plant; ko04075: Plant hormone signal transduction	transcription factor bHLH25-like [Camellia sinensis]	BH025_ARATH RecName: Full=Transcription factor bHLH25; AltName: Full=Basic helix-loop-helix protein 25; Short=AtbHLH25; Short=bHLH 25; AltName: Full=Transcription factor EN 29; AltName: Full=bHLH transcription factor bHLH025;	A0A7J7GBX9_CAMSI RecName: Full=BHLH domain-containing protein {ECO:0000259|PROSITE:PS50888};	--	GO:0005634,nucleus; GO:0003700,DNA-binding transcription factor activity; GO:0046983,protein dimerization activity; GO:0000976,transcription cis-regulatory region binding; GO:0006355,regulation of DNA-templated transcription; GO:0003674,molecular_function; GO:0140110,transcription regulator activity; GO:0005488,binding; GO:0005515,protein binding; GO:0001067,transcription regulatory region nuclei…	PF00010.29:Helix-loop-helix DNA-binding domain	bHLH	TF	bHLH
HD.13G0024090	3.9641	2.1884	2.3932	1.6957	0.5986	1.998	0.8295	0.8445	1.0064	0.5627	0.2762	0.2151	0.0589	0.6007	0	57	29	34	25	8	31	13	12	14	9	4	3	1	10	0	GWHAZTZ00000011	142576797	142577499	+	HD.13G0024090	--	K13210 far upstream element-binding protein | (RefSeq) uncharacterized protein LOC114266895 isoform X1 (A)	--	ethylene-responsive transcription factor ERF022-like [Camellia sinensis]	ERF22_ARATH RecName: Full=Ethylene-responsive transcription factor ERF022;	A0A2N9I738_FAGSY RecName: Full=AP2/ERF domain-containing protein {ECO:0000259|PROSITE:PS51032};	--	GO:0005634,nucleus; GO:0003677,DNA binding; GO:0003700,DNA-binding transcription factor activity; GO:0009873,ethylene-activated signaling pathway; GO:0003674,molecular_function; GO:0003676,nucleic acid binding; GO:0005488,binding; GO:0097159,organic cyclic compound binding; GO:1901363,heterocyclic compound binding; GO:0140110,transcription regulator activity; GO:0000160,phosphorelay signal transd…	PF00847.23:AP2 domain	AP2/ERF-ERF	TF	AP2/ERF->AP2/ERF-ERF
HD.13G0025180	11.2712	13.3016	13.4662	11.7013	13.5338	10.0419	4.4777	4.1448	5.0144	1.3057	1.8173	0.8984	0.4428	0.5269	0.7673	388	422	458	413	433	373	168	141	167	50	63	30	18	21	29	GWHAZTZ00000011	122591160	122595994	+	HD.13G0025180	--	K14486 auxin response factor | (RefSeq) auxin response factor 19-like (A)	ko04075: Plant hormone signal transduction	LOB domain-containing protein 36-like [Camellia sinensis]	LBD36_ARATH RecName: Full=LOB domain-containing protein 36; AltName: Full=ASYMMETRIC LEAVES 2-like protein 1; Short=AS2-like protein 1;	A0A4S4EW05_CAMSI RecName: Full=LOB domain-containing protein {ECO:0000259|PROSITE:PS50891};	--	GO:0009965,leaf morphogenesis; GO:0048441,petal development; GO:0009954,proximal/distal pattern formation; GO:0006355,regulation of DNA-templated transcription; GO:0007275,multicellular organism development; GO:0008150,biological_process; GO:0009653,anatomical structure morphogenesis; GO:0010016,shoot system morphogenesis; GO:0032501,multicellular organismal process; GO:0032502,developmental proc…	PF03195.17:Lateral organ boundaries (LOB) domain	LOB	TF	LOB
HD.13G0025310	36.0016	43.5852	44.1873	43.2886	46.7646	31.2094	26.6743	24.2704	25.4924	17.3363	18.9092	13.8367	15.7987	10.3794	20.4774	743	829	901	916	897	695	600	495	509	398	393	277	385	248	464	GWHAZTZ00000011	123330584	123331893	-	HD.13G0025310	--	--	--	hypothetical protein HYC85_002444 [Camellia sinensis]	DOF31_ARATH RecName: Full=Dof zinc finger protein DOF3.1; Short=AtDOF3.1;	A0A7J7I8S7_CAMSI RecName: Full=Dof-type domain-containing protein {ECO:0000259|PROSITE:PS50884};	--	GO:0005634,nucleus; GO:0003700,DNA-binding transcription factor activity; GO:0046872,metal ion binding; GO:0000976,transcription cis-regulatory region binding; GO:0006355,regulation of DNA-templated transcription; GO:0003674,molecular_function; GO:0140110,transcription regulator activity; GO:0005488,binding; GO:0043167,ion binding; GO:0043169,cation binding; GO:0001067,transcription regulatory re…	PF02701.18:Dof domain, zinc finger	C2C2-Dof	TF	C2C2->C2C2-Dof
HD.13G0025520	20.1286	24.9459	24.8144	7.6759	12.2143	5.2604	2.7133	3.3786	2.5637	1.3292	1.5157	0.8851	0.7271	1.03	0.8254	422	482	514	165	238	119	62	70	52	31	32	18	18	25	19	GWHAZTZ00000001	214666370	214667394	-	HD.13G0025520	--	--	--	dof zinc finger protein DOF3.4 [Camellia sinensis]	DOF34_ARATH RecName: Full=Dof zinc finger protein DOF3.4; Short=AtDOF3.4; AltName: Full=OBF-binding protein 1;	A0A4S4D6I2_CAMSI RecName: Full=Dof-type domain-containing protein {ECO:0000259|PROSITE:PS50884};	--	GO:0005634,nucleus; GO:0003677,DNA binding; GO:0003700,DNA-binding transcription factor activity; GO:0000976,transcription cis-regulatory region binding; GO:0008270,zinc ion binding; GO:0042545,cell wall modification; GO:0045787,positive regulation of cell cycle; GO:0045893,positive regulation of DNA-templated transcription; GO:0009733,response to auxin; GO:0009751,response to salicylic acid; GO:…	PF02701.18:Dof domain, zinc finger	C2C2-Dof	TF	C2C2->C2C2-Dof
HD.1401302	11.5735	13.2823	12.8153	7.6699	7.2905	7.6318	4.5606	3.4033	4.4476	1.6673	2.0627	1.5551	1.0681	0.833	0.991	468	495	512	318	274	333	201	136	174	75	84	61	51	39	44	GWHAZTZ00000012	19079155	19083580	+	HD.1401302	--	K21776 protein lin-54 | (RefSeq) CRC domain-containing protein TSO1-like isoform X1 (A)	--	CRC domain-containing protein TSO1-like isoform X1 [Camellia sinensis]	TCX2_ARATH RecName: Full=Protein tesmin/TSO1-like CXC 2; Short=AtTCX2; AltName: Full=Protein TSO1-like 2; Short=Protein SOL2;	A0A4S4D4J3_CAMSI RecName: Full=CRC domain-containing protein {ECO:0000259|PROSITE:PS51634};	Metallothionein-like protein	GO:0005634,nucleus; GO:0003700,DNA-binding transcription factor activity; GO:0046872,metal ion binding; GO:0000976,transcription cis-regulatory region binding; GO:0006355,regulation of DNA-templated transcription; GO:0010375,stomatal complex patterning; GO:0010440,stomatal lineage progression; GO:0003674,molecular_function; GO:0140110,transcription regulator activity; GO:0005488,binding; GO:00431…	PF03638.18:Tesmin/TSO1-like CXC domain, cysteine-rich domain	CPP	TF	CPP
HD.1403313	4.7251	5.2316	5.6121	2.8215	3.1126	1.9661	1.1059	1.7076	1.4951	0.3034	0.3351	0.1491	0.1225	0.0833	0.4391	98	100	115	60	60	44	25	35	30	7	7	3	3	2	10	GWHAZTZ00000012	50715495	50718327	+	HD.1403313	--	K20558 transcription factor SPEECHLESS | (RefSeq) transcription factor SPEECHLESS-like (A)	ko04016: MAPK signaling pathway - plant	transcription factor bHLH71-like [Camellia sinensis]	BH071_ARATH RecName: Full=Transcription factor bHLH71; AltName: Full=Basic helix-loop-helix protein 71; Short=AtbHLH71; Short=bHLH 71; AltName: Full=Transcription factor EN 17; AltName: Full=bHLH transcription factor bHLH071;	A0A4S4F3Z3_CAMSI RecName: Full=BHLH domain-containing protein {ECO:0000259|PROSITE:PS50888};	--	GO:0005634,nucleus; GO:0003700,DNA-binding transcription factor activity; GO:0000981,DNA-binding transcription factor activity, RNA polymerase II-specific; GO:0046983,protein dimerization activity; GO:0000978,RNA polymerase II cis-regulatory region sequence-specific DNA binding; GO:0006357,regulation of transcription by RNA polymerase II; GO:0006355,regulation of DNA-templated transcription; GO:0…	PF00010.29:Helix-loop-helix DNA-binding domain	bHLH	TF	bHLH
HD.1404052	15.0359	9.9018	10.0021	1.9369	1.1701	2.2348	1.1713	0.4785	0.9286	0.8076	0.7982	0.9261	0.5206	1.2661	0.2584	318	193	209	42	23	51	27	10	19	19	17	19	13	31	6	GWHAZTZ00000012	61773387	61774420	-	HD.1404052	--	K09286 EREBP-like factor | (RefSeq) LOW QUALITY PROTEIN: ethylene-responsive transcription factor 2-like (A)	--	LOW QUALITY PROTEIN: ethylene-responsive transcription factor 2-like [Camellia sinensis]	EF100_ARATH RecName: Full=Ethylene-responsive transcription factor 1A; Short=AtERF1A; AltName: Full=Ethylene-responsive element-binding factor 1A; Short=EREBP-1A;	A0A7J7HDS4_CAMSI RecName: Full=AP2/ERF domain-containing protein {ECO:0000259|PROSITE:PS51032};	--	GO:0005634,nucleus; GO:0003700,DNA-binding transcription factor activity; GO:0000976,transcription cis-regulatory region binding; GO:0051301,cell division; GO:0006952,defense response; GO:0009873,ethylene-activated signaling pathway; GO:0010087,phloem or xylem histogenesis; GO:0009624,response to nematode; GO:0003674,molecular_function; GO:0140110,transcription regulator activity; GO:0001067,tran…	PF00847.23:AP2 domain	AP2/ERF-ERF	TF	AP2/ERF->AP2/ERF-ERF
HD.14G0001110	12.1918	8.6188	10.4702	8.2876	5.9626	5.8207	3.7287	3.9877	4.5188	3.0998	3.6686	2.92	2.6074	2.1274	2.748	198	129	168	138	90	102	66	64	71	56	60	46	50	40	49	GWHAZTZ00000009	13901923	13902935	+	HD.14G0001110	--	--	--	GATA transcription factor 16-like [Camellia sinensis]	GAT15_ARATH RecName: Full=GATA transcription factor 15;	A0A7J7FTT1_CAMSI RecName: Full=GATA-type domain-containing protein {ECO:0000259|PROSITE:PS50114};	GATA-4/5/6 transcription factors	GO:0005634,nucleus; GO:0003700,DNA-binding transcription factor activity; GO:0000976,transcription cis-regulatory region binding; GO:0008270,zinc ion binding; GO:0003674,molecular_function; GO:0140110,transcription regulator activity; GO:0001067,transcription regulatory region nucleic acid binding; GO:0003676,nucleic acid binding; GO:0003677,DNA binding; GO:0003690,double-stranded DNA binding; GO…	PF00320.30:GATA zinc finger	C2C2-GATA	TF	C2C2->C2C2-GATA
HD.14G0005860	3.7057	6.4602	5.701	4.7949	6.7781	5.6322	3.2413	3.5998	3.243	2.6428	2.8947	2.8524	3.222	1.9205	3.3076	150	241	228	199	255	246	143	144	127	119	118	112	154	90	147	GWHAZTZ00000009	45312854	45325531	-	HD.14G0005860	--	K06620 transcription factor E2F3 | (RefSeq) transcription factor E2FB-like (A)	--	transcription factor E2FB-like [Camellia sinensis]	E2FB_ARATH RecName: Full=Transcription factor E2FB; AltName: Full=E2F transcription factor-1; Short=AtE2F1;	A0A7J7FS61_CAMSI RecName: Full=E2F_TDP domain-containing protein {ECO:0000259|SMART:SM01372};	Transcription factor E2F/dimerization partner (TDP)	GO:0005737,cytoplasm; GO:0070176,DRM complex; GO:0005634,nucleus; GO:0090575,RNA polymerase II transcription regulator complex; GO:0003677,DNA binding; GO:0003700,DNA-binding transcription factor activity; GO:0000981,DNA-binding transcription factor activity, RNA polymerase II-specific; GO:0046983,protein dimerization activity; GO:0000978,RNA polymerase II cis-regulatory region sequence-specific …	PF16421.8:E2F transcription factor CC-MB domain	E2F-DP	TF	E2F-DP
HD.14G0006330	67.6484	71.5256	74.3942	50.8625	49.2398	47.5291	28.3791	30.2893	29.4266	19.9721	21.2687	17.8977	17.238	14.6509	16.176	1017	991	1105	784	688	771	465	450	428	334	322	261	306	255	267	GWHAZTZ00000009	48307032	48323337	+	HD.14G0006330	--	K02326 DNA polymerase epsilon subunit 3 [EC:2.7.7.7] | (RefSeq) DNA polymerase epsilon subunit 3 (A)	ko03030: DNA replication; ko03410: Base excision repair; ko03420: Nucleotide excision repair	DNA polymerase epsilon subunit 3 [Camellia sinensis]	DPB4_ARATH RecName: Full=DNA polymerase II subunit B4 {ECO:0000303|PubMed:25490919}; AltName: Full=Nuclear transcription factor Y subunit B-11 {ECO:0000303|PubMed:25490919}; Short=AtNF-YB11 {ECO:0000303|PubMed:25490919};	A0A2R6P755_ACTCC SubName: Full=DNA polymerase epsilon subunit like {ECO:0000313|EMBL:PSR86482.1};	DNA polymerase epsilon, subunit D	GO:0008623,CHRAC; GO:0008622,epsilon DNA polymerase complex; GO:0031490,chromatin DNA binding; GO:0003700,DNA-binding transcription factor activity; GO:0046982,protein heterodimerization activity; GO:0006974,cellular response to DNA damage stimulus; GO:0031507,heterochromatin formation; GO:0006272,leading strand elongation; GO:0006355,regulation of DNA-templated transcription; GO:0009408,response…	PF00808.26:Histone-like transcription factor (CBF/NF-Y) and archaeal histone	NF-YB	TF	NF-Y->NF-YB
HD.14G0007460	154.625	175.864	186.283	115.873	125.734	95.0011	57.309	57.5209	56.858	38.2505	44.1297	36.2959	29.4404	29.9784	41.5406	2780	2914	3309	2136	2101	1843	1123	1022	989	765	799	633	625	624	820	GWHAZTZ00000009	55111495	55115102	+	HD.14G0007460	--	--	--	histone deacetylase HDT1-like [Camellia sinensis]	HDT1_SOLCH RecName: Full=Histone deacetylase HDT1; AltName: Full=Histone deacetylase 2a; Short=HD2a; AltName: Full=ScHD2a;	A0A7J7FSU5_CAMSI RecName: Full=C2H2-type domain-containing protein {ECO:0000259|PROSITE:PS50157};	--	GO:0005730,nucleolus; GO:0016787,hydrolase activity; GO:0046872,metal ion binding; GO:0006325,chromatin organization; GO:0003674,molecular_function; GO:0003824,catalytic activity; GO:0005488,binding; GO:0043167,ion binding; GO:0043169,cation binding; GO:0008150,biological_process; GO:0009987,cellular process; GO:0016043,cellular component organization; GO:0071840,cellular component organization o…	PF12171.11:Zinc-finger double-stranded RNA-binding	C2H2	TF	C2H2
HD.14G0008000	16.3217	16.8782	17.466	9.8832	9.2132	9.3565	3.2249	4.3324	3.5751	1.832	1.7266	1.7925	0.7917	0.8559	0.6471	873	832	923	542	458	540	188	229	185	109	93	93	50	53	38	GWHAZTZ00000009	58937416	58940852	+	HD.14G0008000	--	K17604 zinc finger SWIM domain-containing protein 3 | (RefSeq) protein FAR1-RELATED SEQUENCE 5-like (A)	--	protein FAR1-RELATED SEQUENCE 5-like [Camellia sinensis]	FRS5_ARATH RecName: Full=Protein FAR1-RELATED SEQUENCE 5;	A0A834LMR5_RHOSS RecName: Full=Protein FAR1-RELATED SEQUENCE {ECO:0000256|RuleBase:RU367018};	--	GO:0005634,nucleus; GO:0008270,zinc ion binding; GO:0006355,regulation of DNA-templated transcription; GO:0003674,molecular_function; GO:0005488,binding; GO:0043167,ion binding; GO:0043169,cation binding; GO:0046872,metal ion binding; GO:0046914,transition metal ion binding; GO:0006139,nucleobase-containing compound metabolic process; GO:0006351,DNA-templated transcription; GO:0006725,cellular ar…	PF03101.18:FAR1 DNA-binding domain	FAR1	TF	FAR1
HD.14G0009560	34.3325	33.9617	30.6972	34.3527	31.4142	32.8674	25.5267	25.0841	23.0308	20.8302	18.9535	18.6348	13.014	10.2691	12.4859	849	774	750	871	722	877	688	613	551	573	472	447	380	294	339	GWHAZTZ00000009	66421691	66424177	-	HD.14G0009560	--	--	--	dof zinc finger protein DOF2.1-like [Camellia sinensis]	DOF53_ARATH RecName: Full=Dof zinc finger protein DOF5.3 {ECO:0000303|PubMed:12475498}; Short=AtDOF5.3 {ECO:0000303|PubMed:12475498}; AltName: Full=Protein PHLOEM EARLY DOF TMO6 {ECO:0000303|PubMed:30626969}; AltName: Full=Protein TARGET OF MONOPTEROS 6 {ECO:0000303|PubMed:20220754}; Short=Protein TARGET OF MP 6 {ECO:0000303|PubMed:20220754};	A0A7J7FRR5_CAMSI RecName: Full=Dof-type domain-containing protein {ECO:0000259|PROSITE:PS50884};	--	GO:0005634,nucleus; GO:0003700,DNA-binding transcription factor activity; GO:0046872,metal ion binding; GO:0000976,transcription cis-regulatory region binding; GO:0010087,phloem or xylem histogenesis; GO:0006355,regulation of DNA-templated transcription; GO:0048364,root development; GO:0090057,root radial pattern formation; GO:0003674,molecular_function; GO:0140110,transcription regulator activit…	PF02701.18:Dof domain, zinc finger	C2C2-Dof	TF	C2C2->C2C2-Dof
HD.14G0009780	11.7743	15.5185	14.1476	8.8287	8.9029	8.4893	8.3649	8.9851	8.0837	6.5838	7.7874	6.1248	6.294	5.4116	6.5919	545	662	647	419	383	424	422	411	362	339	363	275	344	290	335	GWHAZTZ00000009	67294318	67298509	-	HD.14G0009780	--	K09284 AP2-like factor, euAP2 lineage | (RefSeq) ethylene-responsive transcription factor RAP2-7-like (A)	--	ethylene-responsive transcription factor RAP2-7-like [Camellia sinensis]	RAP27_ARATH RecName: Full=Ethylene-responsive transcription factor RAP2-7; AltName: Full=Protein RELATED TO APETALA2 7; AltName: Full=Protein TARGET OF EAT 1;	A0A2R6P7N8_ACTCC SubName: Full=Ethylene-responsive transcription factor RAP2-7 like {ECO:0000313|EMBL:PSR86638.1};	--	GO:0005634,nucleus; GO:0003677,DNA binding; GO:0003700,DNA-binding transcription factor activity; GO:0009873,ethylene-activated signaling pathway; GO:0003674,molecular_function; GO:0003676,nucleic acid binding; GO:0005488,binding; GO:0097159,organic cyclic compound binding; GO:1901363,heterocyclic compound binding; GO:0140110,transcription regulator activity; GO:0000160,phosphorelay signal transd…	PF00847.23:AP2 domain	AP2/ERF-AP2	TF	AP2/ERF->AP2/ERF-AP2
HD.14G0010400	0.9937	1.6173	0.9052	1.9384	2.1384	1.6577	0.4559	1.2066	0.9244	0.7146	0.4934	1.0244	0.6733	0.1717	0.7241	10	15	9	20	20	18	5	12	9	8	5	10	8	2	8	GWHAZTZ00000009	70557809	70558300	+	HD.14G0010400	--	--	--	Zinc finger protein ZAT12 [Camellia lanceoleosa]	ZAT8_ARATH RecName: Full=Zinc finger protein ZAT8;	A0A4S4DHJ7_CAMSI SubName: Full=Uncharacterized protein {ECO:0000313|EMBL:THG02259.1};	FOG: Zn-finger	GO:0005634,nucleus; GO:0003700,DNA-binding transcription factor activity; GO:0046872,metal ion binding; GO:0071456,cellular response to hypoxia; GO:0006355,regulation of DNA-templated transcription; GO:0010200,response to chitin; GO:0003674,molecular_function; GO:0140110,transcription regulator activity; GO:0005488,binding; GO:0043167,ion binding; GO:0043169,cation binding; GO:0001666,response to…	PF13912.9:C2H2-type zinc finger	C2H2	TF	C2H2
[truncated: 32 more rows]

## Sheet: Supplenmetary Table 3
Supplementary Table 2 Transcription factor binding site of 4 structure genes
motif_id	TF	Target	start	stop	strand	score	p-value	q-value	matched_sequence
MP00303	CsRF2B(HD.01G0011080)	CsaroF(HD.04002845)	1811	1821	-	10.9697	8.53e-05	1	GACGGCTGTCT
MP00456	CsCRF1(HD.01G0017020)	CsaroF(HD.04002845)	925	945	-	10.7429	2.7e-05	0.193	ACACCACCGCTGCCATTACCC
MP00238	CsZHD6(HD.01G0030230)	CsaroF(HD.04002845)	1427	1437	-	13.7313	3.21e-06	0.0452	GCGTAATTAGT
MP00476	CsMYB44(HD.01G0031970)	CsaroDE(HD.05G0018020)	433	443	+	12.803	2.16e-05	0.276	taaccgtttaa
MP00389	CsbZIP43(HD.01G0034590)	CsaroF(HD.10G0009860)	1672	1683	-	9.32927	1.26e-05	0.2	AGATGACGAGTC
MP00422	CsWRKY22(HD.02G0025310)	CsaroF(HD.10G0009860)	1342	1354	+	15.3333	4.59e-06	0.0619	aaaagtcaaatat
[truncated: 35 more rows]

## Sheet: Supplementary Table 4
Supplementary Table 3 Hormone response element of 16 Transcription factors
[truncated: 109 more rows]

[truncated: 1 more sheets: Supplementary Figure 1]
